# Supplementary material for: Core Transcription Factors, MicroRNAs, and Small Molecules Drive Transdifferentiation of Human Fibroblasts Towards The Cardiac Cell Lineage
Source: Sci Rep. 2017 Jan 10;7:40285. doi: 10.1038/srep40285 (PMC5223186; doi:10.1038/srep40285)
Supplement: Supplemental Table 1 [file srep40285-s4.xls]

## Sheet: Sheet 1 (3)
Probeset ID	Entrez Gene	Gene Symbol	P-Value	Fold Change (GTMMN+microRNA Versus Ngtv Cntrl)	Fold-Change (GTMMN Versus Ngtv Cntrl)
206801_at	4879	NPPB	2.17597e-09	413.392	295.468
202825_at	291	SLC25A4	4.30949e-09	4.40423	3.12408
212757_s_at	818	CAMK2G	1.00035e-08	1.9274	1.72707
219942_at	58498	MYL7	1.31086e-08	188.013	168.882
204580_at	4321	MMP12	2.25857e-08	435.023	477.321
202708_s_at	8349	HIST2H2BE	4.16757e-08	28.7883	9.38048
49077_at	51400	PPME1	4.70663e-08	3.07584	1.96464
203006_at	3632	INPP5A	6.47201e-08	2.11363	1.60457
212807_s_at	6272	SORT1	7.75641e-08	3.33869	2.28912
202555_s_at	4638	MYLK	9.23206e-08	3.76619	3.72201
209765_at	8728	ADAM19	1.03689e-07	6.85685	4.50306
204834_at	10875	FGL2	1.79035e-07	68.2868	49.9584
204483_at	2027	ENO3	2.83533e-07	2.62527	1.47191
219829_at	26548	ITGB1BP2	2.92008e-07	28.3955	15.5256
222257_s_at	59272	ACE2	3.07495e-07	99.7834	27.6799
221471_at	10955	SERINC3	3.18171e-07	1.7041	1.8179
208121_s_at	5800	PTPRO	5.18558e-07	5.5749	2.86456
201497_x_at	4629	MYH11	5.24771e-07	34.357	27.8769
211538_s_at	3306	HSPA2	6.84191e-07	4.87328	3.82884
206117_at	7168	TPM1	7.18147e-07	12.9572	1.26107
210963_s_at	8908	GYG2	8.28177e-07	2.16463	1.4988
202196_s_at	27122	DKK3	9.2421e-07	2.22416	2.1948
204939_s_at	5350	PLN	9.49859e-07	26.0825	20.2901
213547_at	23066	CAND2	9.6419e-07	2.24157	1.82736
205637_s_at	6457	SH3GL3	9.91259e-07	13.3744	16.511
219821_s_at	54438	GFOD1	9.95867e-07	3.00266	1.57533
206029_at	27063	ANKRD1	1.12657e-06	17.936	8.60071
203146_s_at	2550	GABBR1	1.12955e-06	3.92744	1.26044
209957_s_at	4878	NPPA	1.14656e-06	86.3451	57.6521
204475_at	4312	MMP1	1.28315e-06	9.40132	8.37552
213005_s_at	23189	KANK1	1.38617e-06	4.31281	4.42989
221004_s_at	81618	ITM2C	1.42575e-06	2.12331	2.28936
212877_at	3831	KLC1	1.47092e-06	2.29501	1.20891
201364_s_at	4947	OAZ2	1.90535e-06	1.51853	1.3159
206702_at	7010	TEK	1.93492e-06	9.65718	11.2246
205271_s_at	23552	CDK20	1.95246e-06	1.6117	1.32146
204135_at	11259	FILIP1L	2.03954e-06	2.94948	2.62273
202908_at	7466	WFS1	2.16435e-06	2.88971	2.19851
203217_s_at	8869	ST3GAL5	2.20178e-06	3.48366	2.6876
214407_x_at	2994	GYPB	2.28379e-06	1.61304	1.04438
200795_at	8404	SPARCL1	2.39253e-06	72.4053	51.2794
209267_s_at	64116	SLC39A8	2.41381e-06	14.4002	12.7314
220416_at	79895	ATP8B4	2.41805e-06	2.00338	5.8188
200974_at	59	ACTA2	2.59741e-06	1.68299	1.65714
206118_at	6775	STAT4	2.68875e-06	3.83679	4.59763
213489_at	10982	MAPRE2	2.69154e-06	4.79747	3.37087
205918_at	6508	SLC4A3	2.74886e-06	2.57081	1.95634
203657_s_at	8722	CTSF	2.76442e-06	2.09272	2.02357
220349_s_at	64772	ENGASE	2.79268e-06	1.62419	1.45175
213272_s_at	57146	TMEM159	2.82256e-06	2.06729	1.84465
209447_at	23345	SYNE1	2.98023e-06	1.92302	1.91944
37512_at	8630	HSD17B6	2.9809e-06	6.76398	7.13725
213142_x_at	54103	GSAP	3.01087e-06	5.6802	6.43552
205315_s_at	6645	SNTB2	3.01804e-06	2.49611	2.94407
212822_at	57493	HEG1	3.19178e-06	3.41094	2.86548
55065_at	57787	MARK4	3.21084e-06	1.64001	1.40792
201596_x_at	3875	KRT18	3.38998e-06	5.34226	3.17427
203863_at	88	ACTN2	3.83573e-06	6.24324	2.82348
215313_x_at	3105	HLA-A	3.99662e-06	1.80539	1.36306
205801_s_at	25780	RASGRP3	4.14583e-06	19.7246	18.7246
219874_at	84561	SLC12A8	4.15515e-06	3.13908	3.40729
218773_s_at	22921	MSRB2	4.37236e-06	1.91166	1.57892
205489_at	1428	CRYM	4.37881e-06	21.1973	5.45931
201100_s_at	8239	USP9X	4.38305e-06	1.53704	1.42034
209904_at	7134	TNNC1	4.68413e-06	120.537	25.585
210609_s_at	9540	TP53I3	4.70774e-06	3.18629	2.52054
209387_s_at	4071	TM4SF1	4.80061e-06	5.86004	13.0482
215543_s_at	9215	LARGE	4.81104e-06	2.42228	1.70652
220389_at	60494	CCDC81	4.91225e-06	11.5928	12.8818
219053_s_at	55048	VPS37C	5.21745e-06	1.51756	1.28565
217757_at	2	A2M	5.25984e-06	5.61979	5.18894
201015_s_at	3728	JUP	5.31958e-06	6.10343	4.14346
212197_x_at	23164	MPRIP	5.3815e-06	1.90862	1.31273
201079_at	9144	SYNGR2	5.55374e-06	2.11673	1.80839
210232_at	998	CDC42	5.56837e-06	15.3685	1.59727
219654_at	9200	PTPLA	5.941e-06	3.21582	3.32872
200920_s_at	694	BTG1	5.95259e-06	1.51442	1.20487
215856_at	284266	SIGLEC15	6.82626e-06	3.2438	1.10463
204430_s_at	6518	SLC2A5	7.10294e-06	1.79968	2.70523
208029_s_at	55353	LAPTM4B	7.18416e-06	2.94523	2.28866
205132_at	70	ACTC1	7.42059e-06	13.7656	11.2678
207693_at	785	CACNB4	7.4274e-06	10.2938	5.89899
201962_s_at	10193	RNF41	7.62701e-06	5.0846	2.05294
219804_at	79933	SYNPO2L	7.64864e-06	212.922	70.4217
211006_s_at	3745	KCNB1	7.88841e-06	4.65035	-1.12476
206073_at	8292	COLQ	7.96533e-06	1.78099	1.46297
215233_at	23210	JMJD6	7.96604e-06	5.21978	1.85448
207808_s_at	5627	PROS1	8.03544e-06	5.27512	4.25474
214581_x_at	27242	TNFRSF21	8.06261e-06	13.9434	8.20991
57588_at	57419	SLC24A3	8.08091e-06	7.37478	3.73688
205164_at	23464	GCAT	8.17673e-06	2.22245	2.32303
200049_at	11143	KAT7	8.2489e-06	1.56343	1.34441
220794_at	64388	GREM2	8.57979e-06	7.04291	7.40876
212510_at	23171	GPD1L	8.66513e-06	2.19332	1.82894
201677_at	56941	HMCES	8.73363e-06	3.59142	2.3126
212730_at	23336	SYNM	8.76937e-06	24.4273	14.5185
217967_s_at	116496	FAM129A	8.94769e-06	4.40498	3.77349
208634_s_at	23499	MACF1	8.97646e-06	3.3023	3.05337
212654_at	7169	TPM2	9.34185e-06	7.72303	1.0614
212886_at	26112	CCDC69	9.54755e-06	7.35904	4.63183
219882_at	79739	TTLL7	9.61857e-06	2.87743	2.98517
203505_at	19	ABCA1	9.7789e-06	2.12538	2.58427
221016_s_at	83439	TCF7L1	9.90868e-06	3.6033	3.51036
205356_at	8975	USP13	1.00648e-05	4.83918	3.49805
212144_at	25777	SUN2	1.02743e-05	1.52051	1.52622
201651_s_at	11252	PACSIN2	1.03536e-05	2.24498	2.41851
202551_s_at	51232 /// 101929500	CRIM1 /// LOC101929500	1.03945e-05	1.83149	1.90462
204793_at	9737	GPRASP1	1.05674e-05	3.39206	3.28278
203589_s_at	7029	TFDP2	1.05994e-05	1.90658	2.06068
215389_s_at	7139	TNNT2	1.07808e-05	64.7515	24.3631
202274_at	72	ACTG2	1.08966e-05	4.47076	4.41564
218501_at	50650	ARHGEF3	1.10023e-05	4.09748	4.93595
219274_at	23554	TSPAN12	1.10853e-05	12.3153	9.62178
213216_at	23252	OTUD3	1.12562e-05	3.37492	2.23334
209212_s_at	688	KLF5	1.1597e-05	5.07338	3.15306
210510_s_at	8829	NRP1	1.18924e-05	3.43524	1.4202
217419_x_at	375790	AGRN	1.23801e-05	1.68183	1.28271
202748_at	2634	GBP2	1.25744e-05	7.21393	9.0702
209871_s_at	321	APBA2	1.27327e-05	3.01357	3.97268
212288_at	23048	FNBP1	1.3786e-05	2.05415	1.65685
221435_x_at	81888	HYI	1.41367e-05	1.60631	1.17662
213666_at	23157	42619	1.4576e-05	4.84474	2.02157
221486_at	2029	ENSA	1.6105e-05	1.9711	1.39267
202263_at	51706	CYB5R1	1.63064e-05	2.66512	2.59913
221830_at	5911	RAP2A	1.67706e-05	1.69655	1.38496
209086_x_at	4162 /// 102465453	MCAM /// MIR6756	1.73825e-05	4.70528	3.6881
220559_at	2019	EN1	1.81871e-05	6.88062	3.34191
206556_at	27098	CLUL1	1.82927e-05	3.34229	1.10451
214660_at	3672	ITGA1	1.93741e-05	5.1638	5.186
206039_at	9363	RAB33A	1.95087e-05	4.39166	5.76703
213199_at	26005	C2CD3	2.01964e-05	2.38293	1.49498
205481_at	134	ADORA1	2.04718e-05	2.68657	1.47908
218332_at	55859	BEX1	2.07899e-05	35.1097	26.2662
201089_at	526	ATP6V1B2	2.08668e-05	1.63016	1.48548
215071_s_at	8334	HIST1H2AC	2.11323e-05	2.66944	1.48831
220147_s_at	58516	FAM60A	2.12458e-05	3.10072	2.81997
218888_s_at	81831	NETO2	2.1737e-05	4.11494	5.53034
214579_at	57185	NIPAL3	2.28267e-05	2.18434	2.82005
218313_s_at	51809	GALNT7	2.37669e-05	3.38678	2.50942
212334_at	2799	GNS	2.4213e-05	1.80291	1.69681
209655_s_at	83604	TMEM47	2.51693e-05	1.83418	1.87834
219235_s_at	65979	PHACTR4	2.56051e-05	2.44374	3.17349
202187_s_at	5525	PPP2R5A	2.62351e-05	3.10551	2.47916
212742_at	27246	RNF115	2.62487e-05	4.47745	3.99031
220817_at	7223	TRPC4	2.65659e-05	4.62897	3.32915
205073_at	1573	CYP2J2	2.66794e-05	2.48211	2.39232
219143_s_at	54913	RPP25	2.67619e-05	1.71192	1.75482
207413_s_at	6331	SCN5A	2.7879e-05	2.93143	1.61203
213447_at	3653 /// 6638 /// 91380 /// 347746 /// 100033416 /// 100033433 /// 100033444 /// 100033	IPW /// LOC101930404 /// PWARSN /// SNORD107 /// SNORD115-13 /// SNORD115-26 /// SNORD115-7 /// SNORD116-22 /// SNORD116-28 /// SNORD116-4 /// SNRPN	2.79029e-05	3.99777	3.76121
201186_at	4043	LRPAP1	2.81354e-05	2.0241	1.71029
219341_at	2055	CLN8	2.83905e-05	3.25325	3.14201
212774_at	10472	ZBTB18	2.87171e-05	4.47306	2.72907
212062_at	10079	ATP9A	3.00748e-05	1.78756	1.71626
214266_s_at	9260	PDLIM7	3.01535e-05	3.60856	-1.25593
218665_at	8322	FZD4	3.02342e-05	2.30249	2.00737
212367_at	10116	FEM1B	3.03372e-05	1.75162	2.17755
218543_s_at	64761	PARP12	3.08642e-05	2.24757	1.89517
212508_at	64112	MOAP1	3.11852e-05	2.13867	2.43446
213946_s_at	23363	OBSL1	3.2202e-05	2.97541	2.8556
204187_at	2766	GMPR	3.24972e-05	1.84289	1.94953
204519_s_at	51090	PLLP	3.30258e-05	4.67142	1.62157
207717_s_at	5318	PKP2	3.35861e-05	8.65165	5.22568
218660_at	8291	DYSF	3.36416e-05	5.46188	3.02037
201425_at	217	ALDH2	3.38581e-05	2.4546	2.3205
200906_s_at	23022	PALLD	3.39208e-05	1.5898	1.34158
206082_at	10866	HCP5	3.39592e-05	16.1278	4.81345
200940_s_at	473	RERE	3.39642e-05	1.86377	2.10854
209781_s_at	10656	KHDRBS3	3.49909e-05	2.20715	1.77397
209339_at	6478	SIAH2	3.54566e-05	1.93756	1.32972
202364_at	4601	MXI1	3.58337e-05	2.00673	1.96733
206375_s_at	8988	HSPB3	3.6133e-05	4.0816	4.32885
209570_s_at	27065	NSG1	3.63279e-05	2.37384	1.84608
202566_s_at	6840	SVIL	3.71328e-05	3.32594	3.52691
212678_at	4763 /// 101930150	LOC101930150 /// NF1	3.76879e-05	1.6255	1.50533
204959_at	4332	MNDA	3.81312e-05	84.6475	25.1248
202782_s_at	51763	INPP5K	4.10336e-05	1.72467	1.42214
203256_at	1001	CDH3	4.13759e-05	4.67918	4.80392
202388_at	5997	RGS2	4.50842e-05	5.40991	4.37446
211828_s_at	23043	TNIK	4.70694e-05	3.25323	3.61252
210542_s_at	28232	SLCO3A1	4.90293e-05	2.50652	1.44175
202594_at	23484	LEPROTL1	5.16905e-05	1.59545	1.61793
206631_at	5732	PTGER2	5.17032e-05	2.83853	4.19483
205405_at	9037	SEMA5A	5.20422e-05	2.42361	2.16636
219483_s_at	64840	PORCN	5.22489e-05	1.90294	1.54578
222043_at	1191	CLU	5.27287e-05	5.31696	10.6449
213413_at	11037	STON1	5.3051e-05	2.39428	3.55327
217623_at	91807	MYLK3	5.4065e-05	30.5126	26.1825
216620_s_at	9639	ARHGEF10	5.448e-05	2.60454	2.95082
201960_s_at	23077	MYCBP2	5.6054e-05	1.82608	1.54035
209199_s_at	4208	MEF2C	5.63198e-05	2.24418	2.32251
212613_at	11118	BTN3A2	5.98466e-05	1.85015	1.1732
216178_x_at	3688	ITGB1	6.10838e-05	16.5422	2.02083
206167_s_at	395	ARHGAP6	6.10918e-05	1.94778	2.0933
202719_s_at	26136	TES	6.23553e-05	2.67956	3.25924
203903_s_at	9843	HEPH	6.25501e-05	4.05573	4.6234
204484_at	5287	PIK3C2B	6.27873e-05	1.57457	2.05351
216944_s_at	3708	ITPR1	6.37651e-05	7.87187	8.76963
219247_s_at	79683	ZDHHC14	6.377e-05	2.3441	1.89577
204341_at	10626	TRIM16	6.43836e-05	1.73671	1.32643
204079_at	8459	TPST2	6.47172e-05	1.89419	1.2278
212747_at	23294	ANKS1A	6.48606e-05	2.36044	3.02546
218826_at	54733	SLC35F2	6.58469e-05	1.81555	3.06616
204627_s_at	3690	ITGB3	6.58621e-05	2.929	4.05828
209442_x_at	288	ANK3	6.60941e-05	2.71393	2.09906
201266_at	7296	TXNRD1	6.73374e-05	2.29298	2.13236
202219_at	6535	SLC6A8	6.79554e-05	1.97208	1.57938
220150_s_at	79632	FAM184A	6.86035e-05	1.76172	4.06429
209894_at	3953 /// 54741	LEPR /// LEPROT	7.04414e-05	3.10593	4.61894
200678_x_at	2896	GRN	7.0825e-05	1.5573	1.31461
217929_s_at	79932	KIAA0319L	7.10369e-05	1.80405	1.37889
206662_at	2745	GLRX	7.15797e-05	2.11195	2.01936
221582_at	92815	HIST3H2A	7.20143e-05	1.76653	1.47266
206941_x_at	9723	SEMA3E	7.25758e-05	2.10347	1.67747
211026_s_at	11343	MGLL	7.42273e-05	1.89421	1.6092
203889_at	6447	SCG5	7.52009e-05	2.60692	3.62844
201420_s_at	79084	WDR77	7.52605e-05	1.82053	1.27001
218342_s_at	79956	ERMP1	7.52994e-05	1.77253	1.32728
206254_at	1950	EGF	7.54574e-05	5.27733	3.7105
221088_s_at	55607	PPP1R9A	7.54624e-05	3.30738	2.16843
219683_at	7976	FZD3	7.55357e-05	6.7858	7.52103
205419_at	1880	GPR183	7.64716e-05	12.7966	31.5013
216054_x_at	4635	MYL4	7.65759e-05	7.09691	9.50515
203868_s_at	7412	VCAM1	7.67765e-05	4.19678	4.51623
217873_at	51719	CAB39	7.73625e-05	1.82392	2.01391
204497_at	115	ADCY9	7.7768e-05	2.07432	1.84836
221324_at	50834	TAS2R1	7.81829e-05	4.41366	3.62368
208998_at	7351	UCP2	7.85773e-05	2.67498	1.89999
209937_at	7104	TM4SF4	8.11707e-05	17.8483	66.8436
201505_at	3912	LAMB1	8.25945e-05	1.97881	1.93446
212987_at	26268	FBXO9	8.37129e-05	1.55075	1.34748
209070_s_at	8490	RGS5	8.41517e-05	20.1059	9.6439
212339_at	2036	EPB41L1	8.56666e-05	4.70444	1.44346
204975_at	2013	EMP2	8.64864e-05	2.1334	1.54607
200884_at	1152	CKB	8.66589e-05	1.84034	1.42092
221245_s_at	7855	FZD5	8.84613e-05	2.1013	2.49328
205807_s_at	7286	TUFT1	9.27163e-05	2.61787	1.50618
203196_at	10257	ABCC4	9.31297e-05	2.36552	2.09387
221599_at	28971	AAMDC	9.41957e-05	2.84216	1.98094
203951_at	1264	CNN1	9.47844e-05	2.56877	2.31267
218816_at	55227	LRRC1	9.48036e-05	3.61018	2.5014
206275_s_at	9645	MICAL2	9.51355e-05	4.0371	1.04247
218795_at	51205	ACP6	9.58631e-05	2.35654	1.8504
219750_at	55314	TMEM144	9.63747e-05	6.39309	4.02113
201288_at	397	ARHGDIB	9.67466e-05	1.9633	1.72342
203498_at	10231	RCAN2	9.77904e-05	1.50428	-1.66463
211980_at	1282	COL4A1	9.80767e-05	1.76845	1.8187
214874_at	8502	PKP4	9.90202e-05	4.71663	-1.05932
201212_at	5641	LGMN	0.000100412	2.59489	2.52577
203608_at	7915	ALDH5A1	0.000100937	3.43121	3.14325
212220_at	23198	PSME4	0.000102898	1.77772	1.39464
214691_x_at	54629	FAM63B	0.00010292	1.71647	2.79997
217761_at	55256	ADI1	0.000103158	2.60507	2.44559
39729_at	7001	PRDX2	0.000104602	1.67781	1.60131
201656_at	3655	ITGA6	0.000105248	12.7769	9.16737
217809_at	28969	BZW2	0.000105734	2.13184	2.06289
212996_s_at	9875	URB1	0.000106447	2.01954	1.74633
201215_at	5358	PLS3	0.000107292	1.6016	1.82582
219264_s_at	28227 /// 102725016	LOC102725016 /// PPP2R3B	0.000108423	3.9341	2.66135
217848_s_at	5464	PPA1	0.000108519	1.8512	2.19868
204077_x_at	9583	ENTPD4	0.000110477	1.82038	1.83425
204587_at	9016	SLC25A14	0.000112233	1.87884	1.91453
205549_at	5121	PCP4	0.000112355	2.38016	1.55112
201688_s_at	7163	TPD52	0.000113302	28.3325	21.406
209821_at	90865	IL33	0.000114535	11.8848	13.2295
218935_at	30845	EHD3	0.000115323	2.50356	1.60509
201992_s_at	3799	KIF5B	0.000115345	1.81298	1.81092
201005_at	928	CD9	0.00011549	2.04155	2.09521
201348_at	2878	GPX3	0.000115738	4.88238	1.17547
212993_at	138151	NACC2	0.000116408	2.15327	1.77722
218183_at	29965	CDIP1	0.00011872	1.65731	1.8393
218869_at	23417	MLYCD	0.000119978	1.93457	1.34488
212862_at	8760	CDS2	0.000120551	2.99184	3.2952
213038_at	127544	RNF19B	0.000122126	1.50913	1.78798
209616_s_at	1066 /// 100653057	CES1 /// LOC100653057	0.000122231	2.94131	5.84029
201131_s_at	999	CDH1	0.000122512	5.45439	1.80033
220148_at	64577	ALDH8A1	0.000126945	3.39855	4.49836
214743_at	1523	CUX1	0.000127159	4.11328	4.16883
201058_s_at	10398	MYL9	0.000127666	1.79184	1.66309
215672_s_at	23382	AHCYL2	0.000130758	2.31311	1.49018
219401_at	64132	XYLT2	0.000132782	1.50174	1.58648
219681_s_at	80223	RAB11FIP1	0.000132902	2.47162	2.47097
220462_at	80034	CSRNP3	0.000133833	3.62387	3.65297
203632_s_at	51704	GPRC5B	0.000135283	4.60114	3.30504
206215_at	4978	OPCML	0.000135891	3.97042	1.94657
206066_s_at	5889	RAD51C	0.000138156	1.53459	1.36854
202670_at	5604	MAP2K1	0.000139707	1.76656	1.4736
204985_s_at	79090	TRAPPC6A	0.000141136	2.0184	1.49549
213022_s_at	7402	UTRN	0.000141357	1.6872	1.678
212430_at	55544	RBM38	0.000142006	1.74009	1.24091
216048_s_at	22836	RHOBTB3	0.000142457	1.61581	1.4285
202822_at	4026	LPP	0.000142656	2.02127	2.28718
204363_at	2152	F3	0.000143064	3.13559	3.03617
201630_s_at	52	ACP1	0.000144798	1.66466	1.41778
206216_at	26576	SRPK3	0.000146542	2.0986	1.24762
219926_at	64208	POPDC3	0.000148895	2.60185	3.07051
212805_at	158471	PRUNE2	0.000149166	1.86034	2.11894
213424_at	23366	KIAA0895	0.000151286	5.80686	8.04054
219478_at	58189	WFDC1	0.00015391	1.99543	1.99268
213285_at	161291	TMEM30B	0.00015432	3.70484	2.54199
208622_s_at	7430	EZR	0.000157271	1.70014	1.52908
209652_s_at	5228	PGF	0.000158309	2.0492	2.6528
201798_s_at	26509	MYOF	0.000159018	1.57274	1.6455
205583_s_at	79868	ALG13	0.000160484	1.90947	1.10459
213610_s_at	151230 /// 100526832	KLHL23 /// PHOSPHO2-KLHL23	0.000163942	6.50378	7.95157
209226_s_at	3842	TNPO1	0.000164251	1.50718	1.15812
207838_x_at	57326	PBXIP1	0.0001655	1.54458	1.55061
205789_at	912	CD1D	0.000165503	2.18334	1.02709
218521_s_at	55284	UBE2W	0.000165531	1.9429	2.85721
204099_at	6604	SMARCD3	0.00016569	1.53819	1.35989
202613_at	1503	CTPS1	0.000167066	2.95489	2.7388
218644_at	26499	PLEK2	0.000167207	2.01883	1.74995
208072_s_at	8527	DGKD	0.000167218	1.7815	1.49104
203673_at	7038	TG	0.000170076	3.31245	4.85923
212771_at	221061	FAM171A1	0.000172216	1.57734	1.28367
218532_s_at	54463	FAM134B	0.000174685	3.60421	3.45008
35671_at	2975	GTF3C1	0.000176146	1.56749	1.51329
213558_at	27445	PCLO	0.00017826	2.11283	1.23643
220975_s_at	114897	C1QTNF1	0.000178575	1.67628	1.34599
202440_s_at	6764	ST5	0.000178583	1.6933	1.62639
212646_at	23180	RFTN1	0.000179664	1.665	1.60743
213620_s_at	3384	ICAM2	0.000185602	1.5352	2.22675
210367_s_at	9536	PTGES	0.000190081	3.44324	2.08817
200931_s_at	7414	VCL	0.000194407	1.56131	1.5791
211316_x_at	8837	CFLAR	0.000194447	1.98737	1.67442
219660_s_at	51761	ATP8A2	0.000197143	2.42626	2.43016
211034_s_at	283450	HECTD4	0.000201217	2.08117	2.12002
207063_at	55410 /// 83869	NCRNA00185 /// TTTY14	0.000202756	3.13973	2.7881
218678_at	10763	NES	0.000203955	2.02022	1.08174
213300_at	23130	ATG2A	0.000204397	1.57851	1.39888
209513_s_at	84263	HSDL2	0.000205319	2.41624	2.30113
206144_at	9223	MAGI1	0.000205565	4.05067	2.26948
218834_s_at	54972	TMEM132A	0.000207963	3.15693	2.7146
204035_at	7857	SCG2	0.000208372	15.2514	24.3776
214999_s_at	9727	RAB11FIP3	0.000212385	2.38315	1.52196
218292_s_at	51422	PRKAG2	0.000214142	6.49595	4.87499
201976_s_at	4651	MYO10	0.000215474	2.09799	2.17427
209581_at	11145	PLA2G16	0.000216661	2.67663	2.31364
210514_x_at	3135	HLA-G	0.000217515	2.00264	1.41667
207220_at	420	ART4	0.000221107	3.77018	1.39026
213902_at	427	ASAH1	0.000224649	3.30825	3.05742
202031_s_at	26100	WIPI2	0.000226319	1.53524	1.33866
217359_s_at	4684	NCAM1	0.000228421	2.55451	-1.19587
204552_at	3631	INPP4A	0.000230028	2.2512	2.13297
203680_at	5577	PRKAR2B	0.000231887	3.82007	4.45876
213228_at	8622	PDE8B	0.000233841	2.53949	1.97281
210299_s_at	2273	FHL1	0.000236759	1.9561	2.17655
211200_s_at	84288	EFCAB2	0.00023992	1.81176	2.18761
218934_s_at	27129	HSPB7	0.000242947	1.82389	1.1405
39705_at	23309	SIN3B	0.000244477	1.65431	1.54835
219949_at	79442	LRRC2	0.000249508	3.47271	4.63425
215493_x_at	11120	BTN2A1	0.000253135	1.5024	1.40548
212715_s_at	57553	MICAL3	0.0002532	1.72047	1.67337
203231_s_at	6310	ATXN1	0.000255585	1.62286	2.19294
221150_at	56955	MEPE	0.000262421	2.8193	1.39583
203414_at	23531	MMD	0.000263738	3.34865	3.13155
206028_s_at	10461	MERTK	0.000266143	2.39646	4.84564
212361_s_at	488	ATP2A2	0.000266144	3.26975	3.15151
213684_s_at	10611	PDLIM5	0.000267003	8.50754	4.62827
218994_s_at	64940	STAG3L4	0.000267565	2.78911	3.04423
221667_s_at	26353	HSPB8	0.000272866	4.44207	2.23914
205304_s_at	3764	KCNJ8	0.000272948	2.02573	2.29916
210130_s_at	7108	TM7SF2	0.000273985	1.92225	2.53214
201328_at	2114	ETS2	0.000279389	2.35358	2.07472
218736_s_at	54873	PALMD	0.000280911	3.3297	1.43163
217984_at	8635	RNASET2	0.000282154	2.14081	3.01679
203001_s_at	11075	STMN2	0.000291757	6.49428	6.35068
210715_s_at	10653	SPINT2	0.000294144	1.6277	1.99411
201958_s_at	4660	PPP1R12B	0.00029611	5.56247	3.68259
210094_s_at	56288	PARD3	0.000297835	1.54351	1.44127
219132_at	57161	PELI2	0.000302473	1.63526	1.60231
218035_s_at	54502	RBM47	0.000306229	4.92275	3.08038
209234_at	23095	KIF1B	0.000306363	2.41292	1.73474
202492_at	79065	ATG9A	0.000307049	1.57012	1.22995
219026_s_at	9462	RASAL2	0.000312834	1.542	1.49271
202313_at	5520	PPP2R2A	0.000313028	1.5301	1.43969
206834_at	3045	HBD	0.000317909	58.6937	28.9769
214459_x_at	3107	HLA-C	0.000319634	1.82971	1.40216
218196_at	28962	OSTM1	0.000321206	1.64625	1.95202
207077_at	51032	CELA2B	0.000321449	2.27646	-1.06615
205736_at	5224	PGAM2	0.000324393	4.84026	1.30058
203872_at	58	ACTA1	0.00032634	14.7027	8.69956
205610_at	8736	MYOM1	0.000332203	5.29054	3.19982
215058_at	160518	DENND5B	0.000333169	2.53873	1.85754
214834_at	8123	PWAR5	0.000337589	1.78086	2.34875
203386_at	9882	TBC1D4	0.000337976	1.61155	1.33879
204262_s_at	5664	PSEN2	0.000340908	1.75677	1.94711
219281_at	4482	MSRA	0.000341478	1.8299	1.52252
207776_s_at	783	CACNB2	0.000344118	1.50908	1.23122
201604_s_at	4659	PPP1R12A	0.000348006	2.09513	2.11427
202875_s_at	5089	PBX2	0.00035276	1.56784	1.22832
204806_x_at	3134	HLA-F	0.00035403	2.33572	1.53406
205013_s_at	135 /// 101730217	ADORA2A /// SPECC1L-ADORA2A	0.000357376	3.77507	2.75994
207357_s_at	55568	GALNT10	0.000357674	2.06611	1.85099
218168_s_at	56997	ADCK3	0.000358902	1.97667	1.78175
203895_at	5332	PLCB4	0.000360543	2.71965	2.0982
210210_at	9019	MPZL1	0.000361722	2.06678	1.03445
204418_x_at	2946	GSTM2	0.000366253	1.5431	1.29083
218087_s_at	10580	SORBS1	0.000368529	4.47669	4.56019
216268_s_at	182	JAG1	0.000368878	1.972	1.79135
203766_s_at	25802	LMOD1	0.000369648	3.03659	2.74841
213221_s_at	23235	SIK2	0.000371393	1.56933	1.93035
205550_s_at	9577	BRE	0.000372977	1.54531	1.44046
209398_at	3006	HIST1H1C	0.000375978	3.92708	1.91388
204726_at	1012	CDH13	0.000383107	4.45354	3.80414
209905_at	3205 /// 442920 /// 100534589	HOXA10-HOXA9 /// HOXA9 /// MIR196B	0.000386886	1.72362	1.69051
203695_s_at	1687	DFNA5	0.000391408	2.65771	3.18601
203156_at	11215	AKAP11	0.000392057	1.70226	1.90525
209874_x_at	54805	CNNM2	0.000395222	1.66392	1.5932
212274_at	23175	LPIN1	0.000398388	1.68222	1.70686
213326_at	6843	VAMP1	0.000400377	2.78688	1.92053
207030_s_at	1466	CSRP2	0.000411166	1.59739	1.57302
211416_x_at	92086	GGTLC1	0.000414433	1.71176	1.37203
205450_at	5255	PHKA1	0.000414733	2.23728	2.18595
202803_s_at	3689	ITGB2	0.000417721	8.00501	3.72247
212474_at	23080	AVL9	0.000418552	1.85863	1.54712
211821_x_at	2993	GYPA	0.000420364	1.94694	1.0548
211167_s_at	2645	GCK	0.000422655	3.38665	3.11585
213925_at	375057	C1orf95	0.000423272	7.24842	3.45779
220591_s_at	80258	EFHC2	0.00042585	3.65817	3.99379
207081_s_at	5297	PI4KA	0.000428508	1.72968	1.58662
222135_at	730051	ZNF814	0.000430367	3.27326	1.93063
205576_at	3053	SERPIND1	0.000430618	8.40478	6.53091
218683_at	58155	PTBP2	0.00043186	3.54361	2.82772
204352_at	7188	TRAF5	0.000437856	2.35604	2.12763
219772_s_at	23676	SMPX	0.000439071	13.8779	11.6971
213009_s_at	4591	TRIM37	0.000440122	2.37686	1.81497
219028_at	28996	HIPK2	0.00045202	1.7732	1.3604
201998_at	6480	ST6GAL1	0.000455008	3.81054	3.77959
211964_at	1284	COL4A2	0.000455074	2.04545	1.8964
204544_at	11234	HPS5	0.000455899	2.21673	1.6013
204547_at	10966	RAB40B	0.000457834	2.14557	-1.16796
204802_at	6236	RRAD	0.000460822	16.3572	4.01637
201149_s_at	7078	TIMP3	0.000464868	1.60539	1.56981
209882_at	6016	RIT1	0.000471158	1.6438	1.69371
219636_s_at	80210	ARMC9	0.000472162	2.17529	1.75777
203233_at	3566	IL4R	0.000472444	1.98951	2.20842
201675_at	8165	AKAP1	0.000481883	1.70277	1.64406
201536_at	1845	DUSP3	0.000484899	1.64049	1.24493
220936_s_at	55766	H2AFJ	0.00049373	1.70386	1.85855
201200_at	8804	CREG1	0.000496852	1.87597	1.88727
202284_s_at	1026	CDKN1A	0.00050056	1.70657	1.54636
217973_at	51181	DCXR	0.000500716	1.51381	1.5031
219014_at	51316	PLAC8	0.000501884	2.02392	-1.03977
202085_at	9414	TJP2	0.000504451	3.0659	3.72048
218610_s_at	55313	CPPED1	0.000512523	2.66493	2.69171
220324_at	79940	LINC00472	0.000515683	3.35205	1.11266
201208_s_at	7126	TNFAIP1	0.000519018	1.70459	1.4507
219892_at	53346	TM6SF1	0.000525157	3.07306	3.1565
220507_s_at	51733	UPB1	0.000530383	2.96902	1.58614
208644_at	142	PARP1	0.000537956	1.64881	1.74773
213094_at	57211	GPR126	0.00054233	2.45867	3.53055
221249_s_at	81558	FAM117A	0.000543862	1.94153	3.15954
212928_at	23270	TSPYL4	0.000552114	1.71927	1.28347
202158_s_at	10659	CELF2	0.000569623	2.25042	1.72893
201859_at	5552	SRGN	0.000575624	2.47501	1.93981
217799_x_at	7328	UBE2H	0.000582262	1.62979	1.53705
212353_at	23213	SULF1	0.000582667	1.69502	1.84932
211518_s_at	652	BMP4	0.000583155	1.70563	-1.41732
205932_s_at	4487	MSX1	0.000590795	1.61322	1.4162
204720_s_at	9829	DNAJC6	0.000592755	2.50734	2.73447
217968_at	7260	TSSC1	0.000596054	2.23121	1.90199
211476_at	51778	MYOZ2	0.000607376	8.80253	4.69049
214369_s_at	10235	RASGRP2	0.000618129	2.23603	1.68344
205480_s_at	7360	UGP2	0.000619064	1.93032	1.8442
212554_at	10486	CAP2	0.000621811	1.91556	1.55533
205493_s_at	10570	DPYSL4	0.000622503	1.75749	1.54634
218824_at	55228	PNMAL1	0.000631077	1.50123	2.14885
219873_at	78989	COLEC11	0.000632591	1.95462	2.05392
206806_at	9162	DGKI	0.000633638	3.52233	2.47663
215711_s_at	7465	WEE1	0.000634991	1.59002	1.16709
217824_at	51465	UBE2J1	0.000638449	1.7273	1.22309
209555_s_at	948	CD36	0.000640571	5.56123	1.42615
216235_s_at	1909	EDNRA	0.000643821	2.07781	1.96705
212549_at	6777	STAT5B	0.000645167	1.53843	1.91862
218380_at	728392	LOC728392	0.000648781	1.81841	1.69084
215005_at	54550	NECAB2	0.000649147	2.66671	1.33439
215785_s_at	26999	CYFIP2	0.000653515	3.22286	3.73665
220116_at	3781	KCNN2	0.000657681	2.74047	3.10108
219414_at	64084	CLSTN2	0.000659022	5.3409	2.43429
213358_at	23255	MTCL1	0.000663007	1.59372	1.22018
212947_at	23315	SLC9A8	0.000670178	1.94286	1.63412
204452_s_at	8321	FZD1	0.000671679	2.8515	1.7874
213225_at	5495	PPM1B	0.000680766	2.90036	2.40115
218518_at	51306	FAM13B	0.000683123	1.69915	1.80349
207992_s_at	272	AMPD3	0.000688242	2.57778	2.42784
204780_s_at	355	FAS	0.000691611	4.68455	3.51108
203516_at	6640	SNTA1	0.000693755	1.73957	1.53991
221957_at	5165	PDK3	0.000696545	3.47593	4.33213
202315_s_at	613	BCR	0.000697863	1.80712	1.36567
210461_s_at	3983	ABLIM1	0.000700015	1.96338	1.73664
221524_s_at	58528	RRAGD	0.00070146	3.77775	2.44934
221792_at	51560	RAB6B	0.00070635	1.54684	1.70605
64371_at	10147	SUGP2	0.000707352	1.60962	1.15714
212733_at	9711	KIAA0226	0.000712397	1.76493	1.78388
203756_at	9828	ARHGEF17	0.000713819	1.50473	1.2407
202182_at	2648	KAT2A	0.000715328	1.72768	1.44915
218597_s_at	55847	CISD1	0.000723671	1.80118	1.71911
204417_at	2581	GALC	0.000741117	2.18717	1.5356
209064_x_at	10605	PAIP1	0.000743486	2.93319	1.96727
203778_at	4126	MANBA	0.000744531	2.13655	2.01389
205521_at	9941	EXOG	0.000745741	2.51	1.3926
204527_at	4644	MYO5A	0.000746695	2.11443	1.45545
202082_s_at	6397	SEC14L1	0.000750656	1.55644	1.31996
218751_s_at	55294	FBXW7	0.000755192	1.68472	1.63594
209909_s_at	7042	TGFB2	0.000756122	3.63265	2.48944
202919_at	25843	MOB4	0.00075813	1.57764	1.43127
201236_s_at	7832	BTG2	0.000778746	2.01686	1.72512
213106_at	10396	ATP8A1	0.000780723	1.93732	3.9331
204681_s_at	9771	RAPGEF5	0.000781307	5.92072	5.15712
202086_at	4599	MX1	0.000799552	1.76371	1.75298
205504_at	695	BTK	0.000800466	1.96697	1.58757
202336_s_at	5066	PAM	0.000804986	1.96185	1.79432
209814_at	27309	ZNF330	0.000805472	1.52405	1.36308
205032_at	3673	ITGA2	0.000832669	2.54908	2.59074
204867_at	2644	GCHFR	0.000834861	2.75416	2.65218
213308_at	22941	SHANK2	0.00084207	1.53907	1.73999
202678_at	2958	GTF2A2	0.000843573	1.74271	1.83403
213540_at	7923	HSD17B8	0.000848378	1.68485	1.58035
202716_at	5770	PTPN1	0.000852434	1.67133	1.62924
201636_at	8087	FXR1	0.000853635	1.58885	1.34023
214951_at	65012	SLC26A10	0.000870373	1.52885	1.43404
202761_s_at	23224	SYNE2	0.000871783	4.06134	3.16692
212482_at	64795	RMND5A	0.000877476	1.74467	1.6872
218722_s_at	79714	CCDC51	0.000882509	1.51027	1.13818
204161_s_at	22875	ENPP4	0.000887682	4.43846	7.73107
217585_at	10529	NEBL	0.000888388	4.66835	2.66783
208779_x_at	780 /// 100616237	DDR1 /// MIR4640	0.000890239	3.46566	2.21158
205128_x_at	5742	PTGS1	0.000910385	1.89436	1.27558
212914_at	23492	CBX7	0.000910621	2.07345	2.47661
218980_at	80206	FHOD3	0.000912261	5.39951	4.89037
209911_x_at	3017	HIST1H2BD	0.000912498	1.88035	1.23898
219647_at	64091	POPDC2	0.000950268	6.1844	3.51688
204491_at	5144	PDE4D	0.000950772	2.30196	1.79596
212350_at	23216	TBC1D1	0.000950871	1.63059	1.193
214442_s_at	9063	PIAS2	0.000952135	1.52826	1.73882
215237_at	23348	DOCK9	0.000956177	2.09643	1.19411
215743_at	9397	NMT2	0.000957549	1.54735	1.40073
203950_s_at	1185	CLCN6	0.000963203	1.61728	1.37252
206114_at	2043	EPHA4	0.000991458	2.45307	1.31079
221504_s_at	51606	ATP6V1H	0.00101884	1.54675	1.614
200702_s_at	57062	DDX24	0.00102407	1.53885	1.49236
204217_s_at	6253	RTN2	0.00104452	1.52222	1.94359
217574_at	1006	CDH8	0.00106135	4.63859	1.99455
212841_s_at	8495	PPFIBP2	0.0010722	1.98735	1.80403
219629_at	55007	FAM118A	0.00108239	1.55656	1.57731
201673_s_at	2997	GYS1	0.00108503	1.79953	1.37605
218966_at	55930	MYO5C	0.00109312	2.10612	1.37806
205856_at	6563	SLC14A1	0.00109372	2.51379	3.44865
208729_x_at	3106	HLA-B	0.00109755	2.03603	1.4376
202744_at	6575	SLC20A2	0.00110913	1.77405	1.67352
1405_i_at	6352	CCL5	0.00111458	1.67604	1.4713
214306_at	4976	OPA1	0.00112345	1.72248	1.57136
204588_s_at	9056	SLC7A7	0.00114883	3.50509	2.92166
209420_s_at	6609	SMPD1	0.00115838	1.50545	1.39071
200790_at	4953	ODC1	0.00116107	2.07822	1.47904
220093_at	84168	ANTXR1	0.00116719	1.67631	1.16098
215114_at	26168	SENP3	0.00117048	1.69304	1.24835
203439_s_at	8614	STC2	0.00117472	2.02135	1.72232
208848_at	128	ADH5	0.00118334	1.63683	1.68634
220532_s_at	28959	TMEM176B	0.00118706	3.96252	2.61829
205795_at	9369	NRXN3	0.00120025	7.77022	6.70664
204398_s_at	24139	EML2	0.0012047	1.77488	2.09331
219578_s_at	64506	CPEB1	0.00120924	2.07139	2.1654
214260_at	10920	COPS8	0.00121553	1.95071	2.51861
206626_x_at	6756	SSX1	0.00121671	4.72726	11.1649
205824_at	3316	HSPB2	0.00121845	1.73841	1.56146
206002_at	10149	GPR64	0.00121867	5.2577	2.42022
203725_at	1647	GADD45A	0.0012301	1.66905	1.74575
203578_s_at	9057	SLC7A6	0.00123259	1.67617	1.35661
59625_at	8996	NOL3	0.0012412	1.8003	1.72614
209726_at	770	CA11	0.00124561	1.50272	1.47027
203160_s_at	9025	RNF8	0.00127701	1.61177	1.24397
219862_s_at	26502	NARF	0.00128189	1.57085	1.38291
209475_at	9958 /// 102465133	MIR6125 /// USP15	0.0012834	1.76915	1.95419
212565_at	23012	STK38L	0.00128425	3.34783	3.71639
205952_at	3777	KCNK3	0.00129398	3.94318	1.84302
212815_at	10973	ASCC3	0.00130452	1.6248	1.87915
205742_at	7137	TNNI3	0.00130576	6.53004	1.11875
203870_at	64854	USP46	0.00131069	2.0641	1.43653
203726_s_at	3909	LAMA3	0.00131096	2.11623	2.38233
214157_at	2778	GNAS	0.00131551	3.83553	1.38767
213717_at	11155	LDB3	0.00133742	2.15678	1.14371
202350_s_at	4147 /// 100506558	LOC100506558 /// MATN2	0.00136546	8.19279	5.44276
202732_at	11142	PKIG	0.00137258	3.5263	2.74315
44040_at	150726 /// 101927826	FBXO41 /// LOC101927826	0.00137961	1.88771	1.69966
213486_at	53844	COPG2IT1	0.00142692	2.32842	1.20458
214265_at	8516	ITGA8	0.00143791	5.12613	5.76006
219628_at	64393	ZMAT3	0.00143822	1.54731	1.54801
201743_at	929	CD14	0.00143932	1.51998	1.65817
221601_s_at	9214	FAIM3	0.001448	2.48149	1.60603
212957_s_at	92249	LINC01278	0.00145254	1.92911	1.38054
212343_at	286451	YIPF6	0.00146463	1.61599	1.62811
216028_at	---	---	0.00146969	1.64747	1.83414
202032_s_at	4122	MAN2A2	0.00147992	1.89593	1.80301
209397_at	4200	ME2	0.00148796	1.62611	1.68852
204937_s_at	10782	ZNF274	0.00151472	2.10569	1.53306
204365_s_at	65055	REEP1	0.00153191	6.49367	4.14735
208370_s_at	1827	RCAN1	0.00153235	3.09974	1.45734
203234_at	7378	UPP1	0.00154266	1.64384	1.0272
220979_s_at	81849	ST6GALNAC5	0.00154618	13.8182	5.68817
213386_at	84302	TMEM246	0.00157964	1.82598	1.57439
213361_at	23424	TDRD7	0.00162937	1.85963	2.3726
60474_at	55612	FERMT1	0.00163468	1.89298	2.28657
206030_at	443	ASPA	0.0016435	1.62079	1.80401
203188_at	11041	B3GNT1	0.00164724	1.52449	1.6246
208650_s_at	100133941	CD24	0.00164958	26.0288	11.7532
202923_s_at	2729	GCLC	0.00165262	2.03467	1.87048
219181_at	9388	LIPG	0.00167996	5.57684	7.15111
220191_at	56287	GKN1	0.00169514	6.71814	1.62759
205355_at	36	ACADSB	0.0016974	1.86214	2.46498
203304_at	25805	BAMBI	0.00171738	6.60943	3.0628
209556_at	23154	NCDN	0.00172688	1.542	1.3291
203264_s_at	23229	ARHGEF9	0.00174359	2.29007	1.61884
209678_s_at	5584	PRKCI	0.0017691	1.63324	1.46875
203397_s_at	2591	GALNT3	0.00178463	4.28011	3.49933
205248_at	9980	DOPEY2	0.00180557	1.73891	1.66872
218223_s_at	51177	PLEKHO1	0.00181259	1.76874	1.54871
221252_s_at	83445	GSG1	0.0018602	12.2293	5.54937
215046_at	151050	KANSL1L	0.00186056	2.94162	2.71164
217859_s_at	55334	SLC39A9	0.0018812	1.80462	-1.1092
214389_at	159963	SLC5A12	0.00190338	1.76937	1.17187
210290_at	7727	ZNF174	0.00190525	1.79695	1.19037
203824_at	7103	TSPAN8	0.0019161	6.64218	1.14219
208771_s_at	4048 /// 101928830	LOC101928830 /// LTA4H	0.00194457	1.54171	1.4946
206290_s_at	6000	RGS7	0.00195765	1.68202	1.01124
212848_s_at	84909	C9orf3	0.00196412	1.55082	1.32688
221669_s_at	27034	ACAD8	0.00196567	1.81588	1.6233
215842_s_at	23250	ATP11A	0.00196862	1.5507	1.18973
219250_s_at	23767	FLRT3	0.00199045	1.50335	1.01617
210369_at	23075	SWAP70	0.00199118	1.93879	1.51
218858_at	64798	DEPTOR	0.00199699	2.4175	1.67045
211163_s_at	8794	TNFRSF10C	0.0020232	2.69571	2.45092
209818_s_at	22927	HABP4	0.00206637	1.83483	2.06712
205543_at	22824	HSPA4L	0.00208317	2.45561	2.54659
218995_s_at	1906	EDN1	0.00208429	2.44597	2.0773
201968_s_at	5236	PGM1	0.00210723	2.37613	1.69564
209490_s_at	9374 /// 80864	EGFL8 /// PPT2	0.00211484	1.50267	1.32044
215054_at	2057 /// 57139	EPOR /// RGL3	0.00211773	1.66029	1.91549
218985_at	29988	SLC2A8	0.00212889	1.75306	1.46001
222354_at	50848	F11R	0.00216636	2.34499	3.50973
206567_s_at	51230	PHF20	0.00217611	1.57061	1.74166
202894_at	2050	EPHB4	0.00218321	1.99033	1.64275
220319_s_at	29116	MYLIP	0.00221079	2.45824	1.56316
202747_s_at	9452	ITM2A	0.00222248	1.87391	2.15395
205331_s_at	51308	REEP2	0.00222451	1.50755	1.54196
217520_x_at	646278 /// 101929232	LOC101929232 /// PDCD6IPP2	0.00223661	1.70479	2.37862
203917_at	1525	CXADR	0.00225862	5.54629	5.93897
200847_s_at	51669	SARAF	0.00226912	1.51272	1.54886
207608_x_at	1544	CYP1A2	0.00227086	1.81314	1.38179
204014_at	1846	DUSP4	0.00227131	2.37555	2.14715
201981_at	5069	PAPPA	0.00227405	1.95472	2.21205
210258_at	6003	RGS13	0.00228435	3.05702	1.46756
214797_s_at	5129	CDK18	0.00229064	1.77827	1.17821
214186_s_at	352961	HCG26	0.00231518	1.62538	1.02404
209392_at	5168	ENPP2	0.0023234	2.36992	1.61872
205289_at	650	BMP2	0.00232656	5.50543	4.41264
219144_at	78986	DUSP26	0.00233494	1.68739	1.42123
49306_at	83937	RASSF4	0.00235557	2.01302	1.79723
213040_s_at	23467	NPTXR	0.00238574	1.6011	1.08663
215559_at	368 /// 101930322	ABCC6 /// LOC101930322	0.00239488	2.05407	1.09061
205940_at	4621	MYH3	0.00243078	13.1438	4.02319
219396_s_at	79661 /// 693216	MIR631 /// NEIL1	0.00245429	2.08323	1.49001
200905_x_at	3133	HLA-E	0.00245707	1.58871	1.28906
219901_at	55785	FGD6	0.00245782	2.49189	2.3311
204204_at	1318	SLC31A2	0.00250066	3.07131	2.80036
212309_at	23122	CLASP2	0.00251277	1.61202	1.54993
209368_at	2053	EPHX2	0.00251582	1.65331	1.87521
209645_s_at	219	ALDH1B1	0.00251993	2.38186	1.79393
203795_s_at	605	BCL7A	0.00252961	1.75222	1.42335
219334_s_at	64859	NABP1	0.00253049	1.84171	1.44583
205876_at	3977	LIFR	0.0025382	1.63693	1.16364
205190_at	5357	PLS1	0.00253903	3.22245	3.85618
209586_s_at	58497	PRUNE	0.00254712	1.52637	1.61314
220180_at	80323	CCDC68	0.00255164	1.90369	1.15592
203367_at	11072	DUSP14	0.00255673	1.552	1.18041
202070_s_at	3419	IDH3A	0.00256856	2.16972	1.46489
219287_at	27345	KCNMB4	0.00257248	3.44123	2.5402
209298_s_at	6453	ITSN1	0.00258337	1.63813	1.48091
203286_at	22838	RNF44	0.00259638	1.66549	1.28828
219820_at	28968	SLC6A16	0.00260671	1.50188	1.26014
217830_s_at	55968	NSFL1C	0.0026212	1.82301	1.58039
218394_at	79641	ROGDI	0.00263893	1.71949	1.30634
213492_at	1280	COL2A1	0.00265267	11.7918	3.27932
208991_at	6774	STAT3	0.00266227	1.51333	1.67788
202291_s_at	4256	MGP	0.00267917	4.64559	2.63293
212154_at	6383	SDC2	0.0026961	1.60362	1.39043
212660_at	23338	JADE2	0.00270107	1.79171	1.55878
201506_at	7045	TGFBI	0.00274224	1.50251	1.50207
220182_at	79085	SLC25A23	0.00280914	1.72678	1.71926
218540_at	79178	THTPA	0.00281029	1.56749	1.27427
217732_s_at	9445	ITM2B	0.00284976	1.57669	1.75433
205842_s_at	3717	JAK2	0.00285369	1.58905	1.45997
221104_s_at	55335	NIPSNAP3B	0.00287096	2.4223	1.28242
203743_s_at	6996	TDG	0.00288252	1.62479	1.84719
202222_s_at	1674	DES	0.00289621	3.92204	1.85821
221652_s_at	55726	ASUN	0.00291916	1.59252	1.99128
219195_at	10891	PPARGC1A	0.00293511	3.34665	2.63165
200873_s_at	10694	CCT8	0.00295735	1.74964	1.78873
219928_s_at	26256	CABYR	0.00295947	1.88855	1.60321
214135_at	51208	CLDN18	0.00300087	1.86766	1.04124
213181_s_at	4337	MOCS1	0.0030015	1.56063	1.64019
213001_at	23452	ANGPTL2	0.00302813	1.76258	1.72014
203959_s_at	9923	ZBTB40	0.00304309	1.57658	1.316
220993_s_at	81491	GPR63	0.00305179	2.35594	1.84872
209030_s_at	23705	CADM1	0.00308593	2.1466	1.91482
210830_s_at	5445	PON2	0.00310992	2.02593	1.71419
209845_at	23608	MKRN1	0.00312871	1.72978	1.53365
212838_at	23268	DNMBP	0.00313103	2.0149	2.0976
212675_s_at	23177	CEP68	0.00317589	1.50234	1.75387
219622_at	55647	RAB20	0.00323549	1.92249	2.14619
210852_s_at	10157	AASS	0.00324434	1.84672	1.55396
218113_at	23670	TMEM2	0.0032474	1.90501	1.62711
202111_at	6522	SLC4A2	0.00325529	1.69877	1.37571
203123_s_at	4891	SLC11A2	0.00326256	1.99151	1.38819
205012_s_at	3029	HAGH	0.00328623	1.56445	1.46651
209566_at	51141	INSIG2	0.00330497	1.61075	1.8237
201023_at	6879	TAF7	0.00332888	1.54455	1.23335
209278_s_at	7980	TFPI2	0.00333687	2.29529	1.65098
202289_s_at	10579	TACC2	0.00337059	1.60624	1.53171
218579_s_at	60625	DHX35	0.00338724	1.8255	1.64873
203181_x_at	6733	SRPK2	0.00344606	1.58506	1.34439
209343_at	80303	EFHD1	0.00347866	1.67757	1.0799
203661_s_at	7111	TMOD1	0.00348081	3.99309	2.41321
203408_s_at	6304	SATB1	0.0035058	1.71534	1.42295
205864_at	6545	SLC7A4	0.00350732	3.35155	3.4086
222108_at	347902	AMIGO2	0.00354495	1.65297	1.78572
207876_s_at	2318	FLNC	0.00359072	1.54447	1.46108
209785_s_at	8605	PLA2G4C	0.00366236	2.17906	1.67436
212552_at	3241	HPCAL1	0.00366459	1.7614	1.21927
205522_at	---	---	0.00366737	1.7995	1.26412
221563_at	11221	DUSP10	0.00370678	1.82408	1.85783
218237_s_at	81539	SLC38A1	0.00371517	2.25967	2.05421
218345_at	55365	TMEM176A	0.00377618	3.64291	2.15846
203002_at	51421	AMOTL2	0.00377687	1.65216	1.57174
211352_s_at	8202	NCOA3	0.00381641	1.88914	1.84666
204678_s_at	3775	KCNK1	0.00383003	1.51476	1.46453
219338_s_at	54839	LRRC49	0.00383035	1.55805	1.92386
201009_s_at	10628	TXNIP	0.00385049	1.56508	1.06455
205079_s_at	8777	MPDZ	0.00385874	1.58682	1.26257
205381_at	10234	LRRC17	0.00397552	5.15966	3.59327
202508_s_at	6616	SNAP25	0.00407286	3.62898	2.27164
219227_at	79616	CCNJL	0.00410862	1.6772	1.3289
206046_at	8745	ADAM23	0.00416678	2.84353	3.07374
38241_at	10384	BTN3A3	0.0042076	1.61336	1.10402
219891_at	54858	PGPEP1	0.00425675	1.61316	1.46936
201519_at	9868	TOMM70A	0.00427103	1.87745	1.44033
206022_at	4693	NDP	0.00428702	1.70074	1.11547
205203_at	5337	PLD1	0.00434854	1.50549	1.42673
208195_at	7273	TTN	0.00434911	4.83365	1.33563
221006_s_at	81609	SNX27	0.00435353	1.71686	1.67378
213626_at	84869	CBR4	0.00439177	1.50242	1.74541
202741_at	5567	PRKACB	0.00439246	1.82371	1.78059
211597_s_at	84525	HOPX	0.00443312	3.35942	4.01988
210240_s_at	1032	CDKN2D	0.00445895	1.64801	1.6598
207131_x_at	2678 /// 91227 /// 92086 /// 728441	GGT1 /// GGT2 /// GGTLC1 /// GGTLC2	0.00447569	1.98316	1.59979
203823_at	5998	RGS3	0.00448423	1.58604	1.38827
218435_at	29103	DNAJC15	0.00449626	2.78479	2.2184
204193_at	1120	CHKB	0.00451621	1.55862	1.03834
205694_at	7306	TYRP1	0.00451718	5.99134	5.605
215767_at	91752	ZNF804A	0.0045501	2.51152	1.36693
203639_s_at	2263	FGFR2	0.00462805	1.86109	1.74879
218209_s_at	55197	RPRD1A	0.00463484	1.83372	1.51351
215199_at	800	CALD1	0.00468698	1.70361	1.48597
214132_at	509	ATP5C1	0.00470688	2.0931	1.42792
218450_at	50865	HEBP1	0.00475775	1.7812	1.57541
202740_at	95 /// 100526760	ABHD14A-ACY1 /// ACY1	0.00477262	1.77782	1.57267
217066_s_at	1760	DMPK	0.00477465	1.70319	1.49552
219142_at	65997	RASL11B	0.0048466	1.82037	1.0659
203798_s_at	7447	VSNL1	0.00486692	1.77182	1.50017
205553_s_at	8048	CSRP3	0.00489767	1.55949	1.17089
204269_at	11040	PIM2	0.00500243	1.50638	1.52904
203697_at	2487	FRZB	0.00500672	7.38492	7.43672
213523_at	898	CCNE1	0.00505624	1.71827	1.68499
201037_at	5214	PFKP	0.00510157	1.50125	1.2561
203068_at	9903	KLHL21	0.00512599	1.58397	1.55412
214827_at	84612	PARD6B	0.0051712	1.87391	2.03316
202307_s_at	6890	TAP1	0.00517738	2.4946	2.32618
218536_at	57380	MRS2	0.00519295	1.6439	1.45488
204642_at	1901	S1PR1	0.00526321	1.62532	1.45304
205136_s_at	26747	NUFIP1	0.00527015	1.9965	1.42302
202760_s_at	11217 /// 445815	AKAP2 /// PALM2-AKAP2	0.00528314	1.73668	1.42825
40837_at	7089	TLE2	0.00528878	1.71808	1.60492
210056_at	27289	RND1	0.00533432	1.91057	1.93624
205669_at	4685	NCAM2	0.00534632	1.70289	1.4949
213922_at	146057	TTBK2	0.00539964	1.69068	1.89394
218127_at	4801	NFYB	0.00545458	1.92664	1.90806
209460_at	18	ABAT	0.00551483	2.51107	2.45178
203911_at	5909	RAP1GAP	0.00560086	2.48835	1.5677
204288_s_at	8470	SORBS2	0.0057123	12.2372	6.94945
209948_at	3779	KCNMB1	0.00587738	2.51459	3.57183
206686_at	5163	PDK1	0.00599076	1.68814	1.38339
205499_at	27286	SRPX2	0.00603761	1.78906	1.74475
213845_at	2898	GRIK2	0.00603829	2.53898	2.01852
213793_s_at	9456	HOMER1	0.00609388	1.57658	1.86694
208806_at	1107	CHD3	0.00610273	1.68362	1.22086
203324_s_at	858	CAV2	0.00611396	1.53009	1.60439
216060_s_at	23002	DAAM1	0.00611902	2.00892	2.31696
213785_at	55705	IPO9	0.00614866	1.52859	1.62197
213258_at	7035	TFPI	0.00615403	1.60265	1.06304
219543_at	64081	PBLD	0.00618176	2.33628	1.72733
213805_at	51099	ABHD5	0.00624678	1.69328	1.54401
214802_at	23265	EXOC7	0.00625422	1.52008	1.2443
204984_at	2239	GPC4	0.00627532	2.89072	2.61484
201951_at	214	ALCAM	0.0063266	2.3343	3.01195
37892_at	1301	COL11A1	0.00650936	2.16219	1.67625
209736_at	9580	SOX13	0.00653317	1.50493	1.54108
203440_at	1000	CDH2	0.00661031	2.17539	2.02083
209236_at	9962	SLC23A2	0.00670203	1.69046	1.92314
219032_x_at	23596	OPN3	0.00673482	2.77214	1.07394
205832_at	51200	CPA4	0.00676485	3.17222	2.5188
221019_s_at	81035	COLEC12	0.0071033	1.86318	1.23483
212445_s_at	23327	NEDD4L	0.00710583	1.67058	1.49566
209916_at	55526	DHTKD1	0.00717707	1.66348	1.65535
203987_at	8323	FZD6	0.00719311	1.87496	1.62444
218829_s_at	55636	CHD7	0.00721671	1.80043	1.65767
205467_at	843	CASP10	0.007257	1.56958	1.58427
204042_at	10810	WASF3	0.007561	1.66154	1.59504
209474_s_at	953	ENTPD1	0.00759318	3.42239	3.42775
214199_at	6441	SFTPD	0.00761183	2.55757	2.42324
205171_at	5775	PTPN4	0.00768555	1.87434	1.23795
205280_at	2743	GLRB	0.00779604	1.62268	1.67646
219655_at	79783	SUGCT	0.00782251	2.14013	1.40674
210081_at	177	AGER	0.00783921	2.07295	1.19898
211743_s_at	5553	PRG2	0.00784419	2.44957	3.1658
203527_s_at	324	APC	0.00785479	1.63011	1.50774
202020_s_at	10314	LANCL1	0.00785522	1.50813	1.44861
214539_at	5273	SERPINB10	0.00787908	1.52804	1.64369
218424_s_at	55240	STEAP3	0.00796506	1.98803	2.05109
204747_at	3437	IFIT3	0.00798089	2.36692	1.91708
212425_at	9522	SCAMP1	0.00801281	1.54904	1.69188
204121_at	10912	GADD45G	0.00806616	2.37778	1.53731
205295_at	1160	CKMT2	0.00807506	1.86558	1.16422
209396_s_at	1116	CHI3L1	0.00810709	1.85518	-1.04669
213664_at	6505	SLC1A1	0.00815818	2.64081	2.12786
212588_at	5788	PTPRC	0.00817873	1.8883	1.11099
209539_at	9459	ARHGEF6	0.00820323	1.90342	1.53201
203845_at	8850	KAT2B	0.00826242	2.05912	1.77431
207420_at	10584	COLEC10	0.00853288	1.59864	1.29155
220273_at	27190	IL17B	0.00863612	1.54955	1.55416
206210_s_at	1071	CETP	0.00870452	1.71468	1.06455
213938_at	26059	ERC2	0.00907722	1.61188	1.54662
210136_at	4155	MBP	0.00924582	1.5143	1.089
211715_s_at	622	BDH1	0.00938199	1.58798	1.57856
205581_s_at	4846	NOS3	0.00945394	1.53376	1.53351
206129_s_at	411	ARSB	0.00962963	1.72017	1.32348
201362_at	10625	IVNS1ABP	0.00963234	1.65059	1.73478
40093_at	4059	BCAM	0.00969104	1.60436	1.26083
206447_at	51032 /// 63036	CELA2A /// CELA2B	0.00987395	1.85663	1.02688
220994_s_at	29091	STXBP6	0.00993896	2.1139	1.68176
221530_s_at	79365	BHLHE41	0.00995584	2.23077	1.85802
217526_at	84901	NFATC2IP	0.0100844	1.51664	1.42586
214725_at	157869	SBSPON	0.010279	9.00444	7.66042
206110_at	8350 /// 8351 /// 8352 /// 8353 /// 8354 /// 8355 /// 8356 /// 8357 /// 8358 /// 8968	HIST1H3A /// HIST1H3B /// HIST1H3C /// HIST1H3D /// HIST1H3E /// HIST1H3F /// HIST1H3G /// HIST1H3H /// HIST1H3I /// HIST1H3J	0.0102968	3.19662	2.43029
218139_s_at	55745	AP5M1	0.0103084	1.88176	1.27058
220256_s_at	64064	OXCT2	0.0104133	1.6193	1.50404
204761_at	9712 /// 100507213	USP6NL /// USP6NL-IT1	0.0104895	1.90766	1.86475
202870_s_at	991	CDC20	0.010651	2.0288	1.2412
202780_at	5019	OXCT1	0.0106939	1.62099	1.42459
217242_at	7710	ZNF154	0.010795	1.77326	1.19618
203449_s_at	7013	TERF1	0.0108386	2.19931	2.20853
218755_at	10112	KIF20A	0.010864	1.79054	1.36652
206294_at	3284	HSD3B2	0.0109826	4.58671	2.22772
220364_at	54508	EPB41L4A-AS2	0.0109963	1.87311	1.20262
218632_at	79654	HECTD3	0.0111188	1.52223	1.23071
206001_at	4852	NPY	0.0111921	23.5835	3.50462
206009_at	3680	ITGA9	0.0112977	2.21077	2.19766
221985_at	54800	KLHL24	0.0114928	1.77015	1.47494
210253_at	10553	HTATIP2	0.0115942	1.99143	2.23796
214954_at	26032	SUSD5	0.01164	2.24252	2.18134
203108_at	9052	GPRC5A	0.0116507	1.83056	1.24185
206833_s_at	98 /// 101927144	ACYP2 /// LOC101927144	0.0116817	1.8381	1.51341
218440_at	56922	MCCC1	0.0119519	1.69487	1.46447
210746_s_at	2038	EPB42	0.0120117	1.50582	1.506
213248_at	730101	LOC730101	0.0120385	2.02738	1.85291
213271_s_at	23033	DOPEY1	0.0121175	1.75473	1.80011
203984_s_at	842	CASP9	0.012358	1.52215	1.3684
221102_s_at	140803	TRPM6	0.0123889	1.54275	1.04564
214307_at	3081	HGD	0.0125003	1.66722	1.58131
203249_at	2145	EZH1	0.0130207	1.54255	1.48103
205483_s_at	9636	ISG15	0.013071	1.67377	1.60919
210150_s_at	3911	LAMA5	0.0132013	1.67702	1.15079
205437_at	10520	ZNF211	0.0132897	1.53781	1.2522
214925_s_at	6709	SPTAN1	0.0135382	1.92712	1.44043
216733_s_at	2628	GATM	0.0137246	2.72874	2.7748
35974_at	4033	LRMP	0.0137892	1.51752	1.12207
213910_at	3490	IGFBP7	0.0137894	2.71043	2.20252
213709_at	80823	BHLHB9	0.0141889	1.57806	1.20812
221555_x_at	8555	CDC14B	0.0142805	1.59782	1.41367
210170_at	27295	PDLIM3	0.0145839	2.03065	1.78538
214474_at	5565	PRKAB2	0.0146152	1.52518	1.28358
220119_at	64097	EPB41L4A	0.0147623	1.53229	1.21011
210652_s_at	22996	TTC39A	0.0148565	1.6615	1.62425
206789_s_at	5451	POU2F1	0.0149492	1.51865	1.36961
209663_s_at	3679	ITGA7	0.0150613	1.66133	1.33652
205262_at	3757	KCNH2	0.0152627	1.81591	1.39823
217593_at	65982	ZSCAN18	0.0153021	1.60851	1.18789
205299_s_at	10385	BTN2A2	0.015304	1.50452	1.20372
217996_at	22822	PHLDA1	0.0155869	1.95879	1.21191
205805_s_at	4919	ROR1	0.0156395	2.08482	1.93288
206638_at	3357	HTR2B	0.0157133	3.07323	1.15735
205741_s_at	1837	DTNA	0.015957	1.63201	1.02828
219985_at	9955	HS3ST3A1	0.016007	2.09583	2.15294
204273_at	1910	EDNRB	0.0164037	6.80676	6.27972
210372_s_at	7164	TPD52L1	0.0164333	2.46951	1.59486
215268_at	643314	KIAA0754	0.0167142	2.24652	1.9028
221880_s_at	400451	FAM174B	0.01675	1.76875	1.6364
203458_at	6697	SPR	0.0167667	1.63902	1.40908
214748_at	10443	N4BP2L2	0.0167778	1.84168	1.45991
209204_at	8543	LMO4	0.0168413	1.81526	1.5184
207837_at	11030	RBPMS	0.0169003	1.53869	1.26944
214241_at	4714	NDUFB8	0.0171762	2.03205	1.41595
220295_x_at	55635	DEPDC1	0.0172797	2.05309	1.36678
217502_at	3433	IFIT2	0.0173534	2.03222	1.39252
204515_at	3283	HSD3B1	0.0174967	4.65883	1.89932
202533_s_at	1719	DHFR	0.017943	1.7423	1.36864
207317_s_at	845	CASQ2	0.0180846	11.6531	4.31085
209791_at	11240	PADI2	0.0189472	1.60241	1.04076
204657_s_at	6461	SHB	0.0189974	1.51113	1.21366
201294_s_at	26118	WSB1	0.0191811	2.95389	2.51557
209840_s_at	54674	LRRN3	0.0194472	1.52081	1.18511
210755_at	3082	HGF	0.0195012	1.96695	1.63679
212919_at	167227	DCP2	0.0198412	1.76503	1.55629
214270_s_at	22924	MAPRE3	0.0198511	1.7693	1.61913
203153_at	3434	IFIT1	0.0200343	1.6681	1.42033
212690_at	23259	DDHD2	0.0201779	1.52218	1.31208
207315_at	10666	CD226	0.0204678	1.74042	1.27563
214650_x_at	4340	MOG	0.0204742	1.51334	1.30069
218717_s_at	55214	LEPREL1	0.0207036	2.25892	1.55574
209116_x_at	3043	HBB	0.0207182	5.32295	3.07277
208352_x_at	286	ANK1	0.0208223	1.60756	1.17123
209991_x_at	9568	GABBR2	0.0213707	1.86411	1.33365
219700_at	57125	PLXDC1	0.0214942	3.04328	2.16999
205109_s_at	50649 /// 101930241	ARHGEF4 /// LOC101930241	0.0216576	2.05737	1.3347
205236_x_at	6649	SOD3	0.0222991	1.70228	1.36265
220957_at	64693	CTAGE1	0.022775	2.01753	1.12881
201906_s_at	10217	CTDSPL	0.0229189	1.52582	1.0857
206866_at	1002	CDH4	0.022953	1.81269	1.2059
209936_at	10181	RBM5	0.0236058	1.95366	1.46162
209198_s_at	23208	SYT11	0.0237226	1.55987	1.42476
205231_s_at	7957	EPM2A	0.0238176	1.68325	1.21964
211756_at	5744	PTHLH	0.023885	2.81475	2.30843
214468_at	4624	MYH6	0.0240609	13.6547	3.32402
212710_at	157922	CAMSAP1	0.0249852	1.58107	1.30888
215870_s_at	5322	PLA2G5	0.0258492	2.73499	1.67801
217767_at	718	C3	0.027112	2.48994	1.25726
214511_x_at	2210	FCGR1B	0.0277857	2.27682	1.23898
202644_s_at	7128	TNFAIP3	0.0286434	1.7084	1.19125
206078_at	8997	KALRN	0.0296639	1.73529	1.42144
209220_at	2719	GPC3	1.48804e-07	-3.81642	-3.72157
220731_s_at	55707	NECAP2	1.49286e-07	-1.70689	-1.20891
205569_at	27074	LAMP3	1.49545e-07	-22.2663	-24.4918
52164_at	53838	C11orf24	1.76699e-07	-1.84508	-1.37356
219117_s_at	51303	FKBP11	2.0661e-07	-2.44974	-1.89358
222304_x_at	26628	OR7E47P	2.70612e-07	-4.19904	-5.15993
201752_s_at	120	ADD3	3.19196e-07	-2.45312	-2.50685
214431_at	8833	GMPS	3.79659e-07	-1.57313	-1.71935
201303_at	9775	EIF4A3	4.45074e-07	-1.51414	-1.4414
205129_at	10360	NPM3	4.88021e-07	-1.88169	-1.80885
206924_at	3589	IL11	5.30998e-07	-13.0587	-7.21901
221898_at	10630	PDPN	6.67653e-07	-4.78866	-2.89175
201718_s_at	2037	EPB41L2	8.89661e-07	-2.49035	-1.93752
207034_s_at	2736	GLI2	9.41791e-07	-1.84192	-1.57203
203133_at	10952	SEC61B	9.78934e-07	-2.32512	-1.29059
218245_at	25987	TSKU	9.85996e-07	-2.00217	-1.61385
218214_at	60673	ATG101	1.0379e-06	-1.65957	-1.77144
211663_x_at	5730	PTGDS	1.24759e-06	-2.98859	-3.88132
212912_at	6196	RPS6KA2	1.30515e-06	-2.62389	-2.08515
222351_at	5519	PPP2R1B	1.53678e-06	-2.85223	-1.99628
218102_at	51071	DERA	1.73502e-06	-2.89734	-2.73206
203336_s_at	9270	ITGB1BP1	2.17108e-06	-1.53674	-1.43279
217867_x_at	25825	BACE2	2.23065e-06	-1.61826	-1.6375
212589_at	22800	RRAS2	2.52041e-06	-2.76313	-2.39055
207714_s_at	871	SERPINH1	2.84845e-06	-1.70125	-1.3686
202596_at	2029	ENSA	2.86163e-06	-2.39851	-1.28133
209699_x_at	1646 /// 101930400	AKR1C2 /// LOC101930400	2.9178e-06	-2.39562	-2.84149
213568_at	116039	OSR2	3.04031e-06	-3.44069	-3.31989
204255_s_at	7421	VDR	3.12511e-06	-5.27864	-5.11989
214110_s_at	645166 /// 654342	LOC645166 /// LOC654342	3.20849e-06	-3.11876	-2.13988
204646_at	1806	DPYD	3.24147e-06	-4.19398	-1.8431
215165_x_at	7372	UMPS	3.69047e-06	-1.66179	-1.2356
205088_at	10046	MAMLD1	3.69177e-06	-2.68074	-2.87001
220016_at	79026	AHNAK	3.8304e-06	-2.1933	-1.59965
214239_x_at	7703	PCGF2	3.928e-06	-1.90447	-1.39278
219390_at	55033	FKBP14	3.96905e-06	-2.44264	-1.18137
207265_s_at	11015	KDELR3	4.03665e-06	-2.20913	-1.77228
201943_s_at	1362	CPD	4.15764e-06	-1.71757	1.38915
211671_s_at	2908	NR3C1	4.21072e-06	-1.71307	-1.52582
208116_s_at	4121	MAN1A1	4.42773e-06	-4.57841	-2.70881
206595_at	1474	CST6	4.63872e-06	-3.6326	-4.47096
205782_at	2252	FGF7	4.8977e-06	-7.38445	-3.55366
205061_s_at	5393	EXOSC9	5.02198e-06	-1.78088	-1.8086
212300_at	200081	TXLNA	5.38415e-06	-1.7789	-1.04523
221739_at	56005	C19orf10	5.52389e-06	-1.96957	-1.46142
215910_s_at	22862	FNDC3A	5.85772e-06	-1.87627	-1.17704
212235_at	23129	PLXND1	5.98477e-06	-1.65501	-1.9354
211616_s_at	3356	HTR2A	6.48878e-06	-4.8225	-4.46504
213851_at	375346	TMEM110	6.58162e-06	-1.67741	-1.03056
202768_at	2354	FOSB	6.64308e-06	-3.54231	-4.61649
202619_s_at	5352	PLOD2	6.89594e-06	-2.23407	-1.53819
213696_s_at	112950	MED8	7.16324e-06	-1.70042	-1.39716
206481_s_at	9079	LDB2	7.19867e-06	-3.32897	-1.88708
221547_at	8559	PRPF18	7.25983e-06	-1.66863	-1.34417
212151_at	5087	PBX1	7.29465e-06	-1.55751	-1.62147
213071_at	1805	DPT	7.3451e-06	-13.7637	-9.46511
219104_at	50862	RNF141	7.55359e-06	-1.58819	-1.28579
209955_s_at	2191	FAP	7.69025e-06	-4.67683	-2.76309
206163_at	4081 /// 100302239	MAB21L1 /// MIR548F5	7.70959e-06	-3.04946	-2.31977
205330_at	4330	MN1	7.80056e-06	-2.47222	-2.67862
218163_at	28985	MCTS1	7.83488e-06	-1.52851	-1.32884
213929_at	23086	EXPH5	7.85972e-06	-3.94416	-2.79817
214761_at	23090	ZNF423	7.89443e-06	-2.99826	-2.62315
205907_s_at	4958	OMD	8.20413e-06	-8.58579	-8.78969
207332_s_at	7037	TFRC	8.24436e-06	-1.88668	-1.99008
219304_s_at	80310	PDGFD	8.84957e-06	-3.75872	-2.73877
213616_at	25941	TPGS2	9.66114e-06	-2.54368	-1.4182
203800_s_at	63931	MRPS14	9.72778e-06	-1.58274	-1.20516
220370_s_at	57602	USP36	1.00576e-05	-1.72174	-1.41335
219248_at	80745	THUMPD2	1.0163e-05	-1.90996	-1.99344
212670_at	2006	ELN	1.03348e-05	-15.3282	-11.6338
203886_s_at	2199	FBLN2	1.04289e-05	-2.60222	-1.85562
210139_s_at	5376	PMP22	1.07941e-05	-2.20835	-2.11987
208407_s_at	1500 /// 100528016	CTNND1 /// TMX2-CTNND1	1.16265e-05	-1.64204	1.58814
205745_x_at	6868	ADAM17	1.16436e-05	-1.59803	-1.38783
212099_at	388	RHOB	1.23961e-05	-1.86857	-1.61232
221725_at	10163	WASF2	1.27182e-05	-1.87172	-1.34834
200848_at	10768	AHCYL1	1.28204e-05	-1.50723	-1.13202
202709_at	2331	FMOD	1.29797e-05	-4.65682	-2.65924
219512_at	79980	DSN1	1.40297e-05	-1.7523	-1.41591
216295_s_at	1211	CLTA	1.40937e-05	-1.96332	-1.23172
200968_s_at	5479	PPIB	1.41894e-05	-1.71324	-1.35019
219309_at	79640	C22orf46	1.42493e-05	-1.5137	-1.31937
219762_s_at	25873	RPL36	1.44658e-05	-1.53909	-1.45874
209360_s_at	861 /// 100506403 /// 101928269	LOC100506403 /// LOC101928269 /// RUNX1	1.45059e-05	-1.62818	-1.71269
217736_s_at	27102	EIF2AK1	1.4656e-05	-1.50607	-1.46023
202108_at	5184	PEPD	1.47981e-05	-1.74711	-1.1811
218358_at	79174	CRELD2	1.49637e-05	-1.89805	-1.72391
202479_s_at	28951	TRIB2	1.51595e-05	-1.60197	-2.12176
217778_at	27173	SLC39A1	1.53542e-05	-1.76156	-1.30781
209391_at	8818	DPM2	1.56133e-05	-1.62609	-1.3653
218574_s_at	29995	LMCD1	1.57966e-05	-2.2859	-1.54054
203477_at	1306	COL15A1	1.60101e-05	-2.50914	-2.37565
201508_at	3487	IGFBP4	1.62247e-05	-3.45035	-2.89166
200762_at	1808	DPYSL2	1.66562e-05	-2.22022	-1.7596
210276_s_at	11078 /// 79159	NOL12 /// TRIOBP	1.6807e-05	-1.72371	-1.6524
217949_s_at	79001	VKORC1	1.71143e-05	-1.9035	-1.15959
212624_s_at	1123	CHN1	1.71274e-05	-1.7622	-2.09762
210024_s_at	10477	UBE2E3	1.72996e-05	-1.57271	-1.41477
218656_s_at	10186	LHFP	1.74658e-05	-2.21824	-1.27901
200052_s_at	3608	ILF2	1.75204e-05	-1.62771	-1.67412
221766_s_at	55603	FAM46A	1.79727e-05	-1.58033	-1.23704
206315_at	9244	CRLF1	1.80861e-05	-11.8763	-11.3834
213187_x_at	2512	FTL	1.85944e-05	-2.22042	-1.31536
57715_at	51063	CALHM2	1.85957e-05	-1.88178	-1.43255
204556_s_at	22873	DZIP1	1.88236e-05	-2.30768	-1.02607
204766_s_at	4521	NUDT1	1.88522e-05	-1.57907	-1.68536
203165_s_at	9197	SLC33A1	1.89855e-05	-1.68942	1.03676
200093_s_at	3094	HINT1	1.92476e-05	-1.65306	-1.49574
202237_at	4837 /// 101928916	LOC101928916 /// NNMT	1.9573e-05	-2.08584	-1.98243
202273_at	5159	PDGFRB	1.95948e-05	-2.3599	-2.32645
210840_s_at	8826	IQGAP1	1.97367e-05	-1.98778	-1.1466
209825_s_at	7371 /// 100500832	MIR3658 /// UCK2	1.97711e-05	-2.23713	-2.25623
219833_s_at	114327	EFHC1	2.04445e-05	-1.96866	-1.51901
205249_at	1959	EGR2	2.07228e-05	-8.19791	-6.51702
204400_at	10278	EFS	2.08135e-05	-2.85084	-2.31699
57082_at	26119	LDLRAP1	2.09993e-05	-2.13984	-1.14478
213125_at	25903	OLFML2B	2.10723e-05	-5.24119	-4.57112
205407_at	8434	RECK	2.12647e-05	-2.52133	-1.32453
219546_at	55589	BMP2K	2.16144e-05	-3.62101	-2.35656
41037_at	7004	TEAD4	2.16527e-05	-1.85881	-2.06061
203700_s_at	1734	DIO2	2.17058e-05	-6.90117	-7.57577
201477_s_at	6240	RRM1	2.19819e-05	-1.80006	-1.98493
219714_s_at	55799	CACNA2D3	2.21566e-05	-3.52896	-3.90649
204108_at	4800	NFYA	2.22384e-05	-1.80701	-1.24557
209754_s_at	7112	TMPO	2.24707e-05	-1.98024	-1.65634
202680_at	2961	GTF2E2	2.25247e-05	-1.93386	-1.58453
220117_at	79750	ZNF385D	2.27683e-05	-5.34294	-5.24748
200700_s_at	11014	KDELR2	2.288e-05	-1.56622	-1.44712
213905_x_at	633	BGN	2.33016e-05	-3.14415	-2.29098
214807_at	84898	PLXDC2	2.34809e-05	-4.50944	-4.91255
214255_at	57194	ATP10A	2.3608e-05	-4.23122	-2.90285
209793_at	2890	GRIA1	2.36984e-05	-4.90535	-5.70308
212419_at	219654	ZCCHC24	2.44205e-05	-1.52041	-1.65535
220770_s_at	63920	ZBED8	2.4566e-05	-3.43232	-2.46544
219371_s_at	10365	KLF2	2.53183e-05	-2.28483	-1.47936
208131_s_at	5740	PTGIS	2.58573e-05	-2.53991	-1.95745
203988_s_at	2530	FUT8	2.5996e-05	-2.10615	-1.32547
213429_at	80114	BICC1	2.66807e-05	-3.2602	-1.92652
219552_at	79987	SVEP1	2.67107e-05	-2.68826	-2.24909
218213_s_at	746	TMEM258	2.67192e-05	-1.50437	-1.4366
211935_at	23204	ARL6IP1	2.73876e-05	-1.796	1.37398
219492_at	26511	CHIC2	2.76663e-05	-2.03562	-1.85186
203943_at	9371	KIF3B	2.78134e-05	-1.7388	-1.18749
217905_at	79892	MCMBP	2.81194e-05	-1.64597	-1.39345
205996_s_at	204	AK2	2.89257e-05	-1.93656	-1.15446
210239_at	10265	IRX5	2.95526e-05	-2.02076	-1.9823
203968_s_at	990	CDC6	3.03513e-05	-1.93462	-1.79051
200009_at	2665	GDI2	3.04052e-05	-1.59568	-1.31062
211066_x_at	5098 /// 8641 /// 9708 /// 26025 /// 56097 /// 56098 /// 56099 /// 56100 /// 56101 ///	PCDHGA1 /// PCDHGA10 /// PCDHGA11 /// PCDHGA12 /// PCDHGA2 /// PCDHGA3 /// PCDHGA4 /// PCDHGA5 /// PCDHGA6 /// PCDHGA7 /// PCDHGA8 /// PCDHGA9 /// PCDHGB1 /// PCDHGB2 /// PCDHGB3 /// PCDHGB4 /// PCDHGB5 /// PCDHGB6 /// PCDHGB7 /// PCDHGC3 /// PCDHGC4 /// PCDHGC5	3.11827e-05	-1.63305	-1.1778
209763_at	91851	CHRDL1	3.16303e-05	-3.10367	-2.59775
209160_at	8644	AKR1C3	3.17106e-05	-4.86947	-8.75293
216384_x_at	5757 /// 728026 /// 100302285 /// 100422872 /// 100422885 /// 100506248	LOC100506248 /// LOC728026 /// MIR1244-1 /// MIR1244-2 /// MIR1244-3 /// PTMA	3.29207e-05	-1.85907	-1.50003
216831_s_at	862	RUNX1T1	3.37837e-05	-1.89153	-1.53407
205066_s_at	5167	ENPP1	3.41463e-05	-2.4327	-1.92997
206765_at	3759	KCNJ2	3.51593e-05	-2.42877	-2.20802
201170_s_at	8553	BHLHE40	3.60615e-05	-3.11903	-3.30757
218708_at	29107	NXT1	3.67146e-05	-1.70591	-1.44725
213139_at	6591	SNAI2	3.79762e-05	-2.69392	-2.07576
219522_at	24147	FJX1	3.91719e-05	-1.96865	-1.82228
218046_s_at	51021	MRPS16	3.96515e-05	-1.50923	-1.61862
221881_s_at	25932	CLIC4	4.0134e-05	-1.69057	-1.58306
202294_at	10274	STAG1	4.05733e-05	-1.65207	-1.42904
203570_at	4016	LOXL1	4.06458e-05	-2.58021	-2.42287
218203_at	29880	ALG5	4.13676e-05	-1.54995	-1.0192
200890_s_at	6745	SSR1	4.23786e-05	-2.04722	-1.55356
210568_s_at	5965	RECQL	4.27375e-05	-1.84645	-1.40992
221814_at	25960	GPR124	4.29057e-05	-1.86864	-1.58976
204753_s_at	3131	HLF	4.31055e-05	-1.83282	-1.86694
201179_s_at	2773	GNAI3	4.56036e-05	-1.62242	-1.30433
213405_at	57403	RAB22A	4.60595e-05	-1.74265	-1.34295
213541_s_at	2078	ERG	4.60847e-05	-2.178	-1.68892
212320_at	203068	TUBB	4.83161e-05	-2.25862	-1.72344
221371_at	8995	TNFSF18	4.86666e-05	-7.5794	-7.15227
207068_at	7539	ZFP37	4.88804e-05	-2.05336	-1.75205
203553_s_at	11183	MAP4K5	4.93068e-05	-1.84601	-1.36751
212345_s_at	64764	CREB3L2	5.08329e-05	-1.65126	-1.3085
201399_s_at	23471	TRAM1	5.08392e-05	-1.85152	-1.57818
209348_s_at	4094	MAF	5.17588e-05	-1.82576	-2.58788
201308_s_at	55752	2016-09-11	5.22535e-05	-2.71824	-1.71498
210133_at	6356	CCL11	5.28018e-05	-3.39788	-3.40534
219161_s_at	51192 /// 100529251	CKLF /// CKLF-CMTM1	5.29659e-05	-2.47176	-1.57564
205680_at	4319	MMP10	5.33953e-05	-2.72406	-2.19745
209153_s_at	6929	TCF3	5.40042e-05	-1.6293	-1.40945
219935_at	11096	ADAMTS5	5.46692e-05	-4.71742	-2.49246
205258_at	3625	INHBB	5.48312e-05	-9.18072	-9.19069
212567_s_at	4134	MAP4	5.48798e-05	-1.65891	-1.46507
204131_s_at	2309	FOXO3	5.50226e-05	-1.56653	-1.37873
204151_x_at	1645	AKR1C1	5.52313e-05	-2.47171	-2.89577
213100_at	219699	UNC5B	5.53693e-05	-2.25428	-1.93706
202393_s_at	7071	KLF10	5.55925e-05	-3.63314	-2.83337
220134_x_at	55194	EVA1B	5.62226e-05	-2.50185	-1.96793
203279_at	9695	EDEM1	5.73159e-05	-1.68493	1.02001
214006_s_at	2677	GGCX	5.73559e-05	-1.6742	-1.60124
217726_at	22818	COPZ1	5.81158e-05	-1.53805	-1.3126
209596_at	25878	MXRA5	5.81224e-05	-3.95264	-3.18244
220038_at	23678 /// 100533105	C8orf44-SGK3 /// SGK3	5.83153e-05	-4.66623	-2.65187
209613_s_at	125	ADH1B	5.83939e-05	-5.46412	-3.98072
205933_at	26040	SETBP1	5.8773e-05	-1.98866	-1.80306
218854_at	29940	DSE	5.87894e-05	-1.65984	-1.0309
202409_at	3481 /// 723961	IGF2 /// INS-IGF2	6.02761e-05	-8.34346	-8.57036
206237_s_at	3084	NRG1	6.04248e-05	-3.94138	-3.2256
203920_at	10062	NR1H3	6.0852e-05	-1.81193	-1.2221
218559_s_at	9935	MAFB	6.14562e-05	-6.28965	-6.5606
217478_s_at	3108	HLA-DMA	6.2403e-05	-2.00657	-1.5495
212006_at	23190	UBXN4	6.25207e-05	-1.57797	-1.39783
218705_s_at	28966	SNX24	6.40051e-05	-1.70309	-1.83418
205266_at	3976	LIF	6.41085e-05	-3.84739	-4.47111
218723_s_at	28984	RGCC	6.61289e-05	-10.0904	-5.73588
205116_at	3908	LAMA2	6.6829e-05	-2.12358	-1.89531
213422_s_at	54587	MXRA8	6.77722e-05	-1.78882	-1.75313
203940_s_at	22846	VASH1	6.96935e-05	-1.73601	-1.81644
213880_at	8549	LGR5	7.0437e-05	-1.69382	-1.72598
206025_s_at	7130	TNFAIP6	7.1743e-05	-4.43437	-2.64866
204929_s_at	10791	VAMP5	7.21557e-05	-1.9519	-1.46513
211963_s_at	10092	ARPC5	7.23778e-05	-1.88547	-1.30989
222026_at	5935	RBM3	7.28374e-05	-2.20167	-1.58266
206115_at	1960	EGR3	7.35433e-05	-6.00964	-5.72407
208296_x_at	25816	TNFAIP8	7.41389e-05	-3.86893	-2.6058
214454_at	9509	ADAMTS2	7.72032e-05	-2.12445	-1.975
201473_at	3726	JUNB	7.92833e-05	-2.71127	-2.23938
205081_at	1396	CRIP1	8.00446e-05	-3.89744	-3.10682
218108_at	55148	UBR7	8.24627e-05	-1.51856	-1.07418
203921_at	9435	CHST2	8.27048e-05	-1.83511	-1.55766
218484_at	56901	NDUFA4L2	8.4534e-05	-1.80632	-1.95988
208999_at	23176	2016-09-08	8.47348e-05	-1.84029	-1.33702
204037_at	1902	LPAR1	8.48371e-05	-2.22292	-1.44078
218069_at	79077	DCTPP1	8.49926e-05	-1.50676	-1.33166
206742_at	2277 /// 100532742	FIGF /// PIR-FIGF	8.51712e-05	-2.45589	-3.00178
206511_s_at	10736	SIX2	8.53567e-05	-1.61719	-2.27645
221000_s_at	81621	KAZALD1	8.58427e-05	-1.56278	-1.73406
220199_s_at	64853	AIDA	8.75226e-05	-1.56583	-1.21507
205382_s_at	1675	CFD	9.00437e-05	-6.01558	-5.26549
201368_at	678	ZFP36L2	9.09659e-05	-1.80369	-1.75213
213562_s_at	6713	SQLE	9.25974e-05	-2.77493	-1.64384
204476_s_at	5091	PC	9.32475e-05	-1.83823	-1.75312
205854_at	7289	TULP3	9.35916e-05	-1.94447	-1.64723
203294_s_at	3998	LMAN1	9.597e-05	-2.04421	-1.43775
220244_at	29931	LINC00312	9.75925e-05	-2.00548	-1.33313
219825_at	56603	CYP26B1	0.000100458	-5.37382	-5.17816
201020_at	7533	YWHAH	0.000101645	-1.51119	-1.34593
219529_at	9022	CLIC3	0.000101946	-3.89779	-3.40127
219511_s_at	9627	SNCAIP	0.000104269	-1.7798	-1.06397
204126_s_at	8318	CDC45	0.000104801	-1.55237	-1.89303
222037_at	4173	MCM4	0.000105993	-1.82178	-2.03688
200652_at	6746	SSR2	0.000106709	-1.50127	-1.393
208453_s_at	7511	XPNPEP1	0.000107121	-1.57277	-1.34863
218747_s_at	55080	TAPBPL	0.000107763	-1.67459	-1.42685
203925_at	2730	GCLM	0.000109308	-2.56439	-2.73458
212226_s_at	8613	PPAP2B	0.00010952	-2.69852	-2.03618
213869_x_at	7070	THY1	0.000110521	-2.0213	-1.80266
221058_s_at	51192	CKLF	0.000110633	-1.83341	-1.44261
203835_at	2615	LRRC32	0.000112513	-3.00362	-3.31403
219806_s_at	56935	SMCO4	0.000112837	-2.8512	-2.4236
215708_s_at	5558 /// 100996481	PRIM2 /// PRIM2B	0.000113342	-3.56404	-2.08392
209323_at	5612	PRKRIR	0.000115379	-1.71203	-1.4956
218819_at	26512	INTS6	0.000117235	-1.5571	-1.36161
214838_at	375035	SFT2D2	0.000117355	-1.69058	-1.51917
209897_s_at	9353	SLIT2	0.000117428	-1.69786	-1.81228
222231_s_at	55379	LRRC59	0.000118094	-1.54809	-1.47921
218627_at	55332	DRAM1	0.000118947	-2.52083	-2.07425
220750_s_at	64175	LEPRE1	0.000118985	-1.89084	-1.29614
203788_s_at	10512	SEMA3C	0.000119105	-2.13774	-1.9651
209372_x_at	7280 /// 347733	TUBB2A /// TUBB2B	0.000120141	-1.6589	-1.50457
220266_s_at	9314	KLF4	0.000120759	-2.56894	-2.74882
64942_at	387509	GPR153	0.000121033	-1.9687	-1.95508
207172_s_at	1009	CDH11	0.000122751	-1.82735	-1.90094
217834_s_at	10492	SYNCRIP	0.000122959	-1.65204	-1.72453
205743_at	6769	STAC	0.000123868	-4.95267	-4.61297
222243_s_at	10766	TOB2	0.000126061	-1.71	-1.3473
221666_s_at	29108	PYCARD	0.000126548	-1.84377	-1.26052
210002_at	2627	GATA6	0.00012716	-5.24269	-3.94311
219374_s_at	79796	ALG9	0.000127192	-2.04517	-1.60597
221423_s_at	81555	YIPF5	0.00012725	-1.61037	-1.31833
201659_s_at	400	ARL1	0.000127626	-1.63065	-1.34065
219055_at	55133	SRBD1	0.000129274	-2.00758	-1.3321
205818_at	1620	BRINP1	0.000129754	-3.8525	-4.38822
211813_x_at	1634	DCN	0.000129965	-3.59272	-3.27773
205573_s_at	51375	SNX7	0.000130069	-1.63894	-1.34786
208654_s_at	8763	CD164	0.000131036	-1.55924	-1.1393
218572_at	10548 /// 29082	CHMP4A /// TM9SF1	0.000131233	-1.5275	-1.68392
203696_s_at	5982	RFC2	0.000131272	-1.6593	-1.68692
210978_s_at	8407	TAGLN2	0.000132717	-2.10364	-1.53536
218172_s_at	79139	DERL1	0.00013446	-1.51815	-1.11856
204324_s_at	27333	GOLIM4	0.000135695	-1.5271	-1.21308
202100_at	5899	RALB	0.000136723	-1.69841	-1.91902
217995_at	58472	SQRDL	0.000136975	-2.72884	-1.55979
222020_s_at	50863 /// 102725271	LOC102725271 /// NTM	0.000139493	-2.83617	-1.79354
218669_at	57826	RAP2C	0.000140391	-1.90414	-1.42118
209662_at	1070	CETN3	0.000140697	-2.30324	-1.02404
218651_s_at	55323	LARP6	0.000141046	-1.65449	-1.14489
209574_s_at	753	LDLRAD4	0.000141351	-3.76232	-3.62577
204214_s_at	10981	RAB32	0.000142418	-1.78884	-1.31923
204069_at	4211	MEIS1	0.000143579	-1.93674	-2.09481
201900_s_at	10327	AKR1A1	0.000143895	-1.51648	-1.46144
213909_at	131578	LRRC15	0.000145494	-8.60201	-4.71892
214608_s_at	2138	EYA1	0.000146434	-2.97789	-2.68275
213640_s_at	4015	LOX	0.000147568	-3.42675	-2.22181
58780_s_at	55701	ARHGEF40	0.000148108	-1.59948	-1.61378
217525_at	283298	OLFML1	0.000151993	-4.81908	-2.80073
213943_at	7291	TWIST1	0.000153037	-2.18042	-1.82325
214435_x_at	5898	RALA	0.000154725	-1.68408	-1.4674
221840_at	5791	PTPRE	0.000154854	-2.14727	-3.1289
206932_at	9023	CH25H	0.000156875	-5.23706	-4.64014
203252_at	10263	CDK2AP2	0.000157258	-1.84951	-1.50259
205628_at	5558	PRIM2	0.000157946	-2.18032	-1.73978
209724_s_at	7541	ZBTB14	0.000164035	-1.71605	-1.54947
218709_s_at	51098	IFT52	0.00016564	-1.84829	-1.38643
204682_at	4053	LTBP2	0.000166714	-2.55444	-2.33848
213375_s_at	90634	N4BP2L1	0.000171181	-1.74588	-1.14759
205909_at	5427	POLE2	0.000171656	-1.96834	-2.15545
204931_at	6943	TCF21	0.000172978	-6.75853	-4.61142
203607_at	22876	INPP5F	0.000173537	-1.64516	-1.16513
208839_s_at	55832	CAND1	0.000174267	-1.50382	-1.03208
215116_s_at	1759	DNM1	0.000174333	-3.11584	-3.14767
203857_s_at	10954 /// 102465667	MIR7110 /// PDIA5	0.000174582	-1.78653	-1.2976
212658_at	10184	LHFPL2	0.000175095	-1.53957	-1.31915
202647_s_at	4893	NRAS	0.000175447	-2.18496	-1.61934
219500_at	23529	CLCF1	0.000178418	-1.77656	-1.78833
219687_at	55733	HHAT	0.000182837	-2.23126	-1.48735
202766_s_at	2200	FBN1	0.000184208	-2.37337	-1.54364
218703_at	26984	SEC22A	0.000184585	-1.80983	-1.11065
210573_s_at	10623	POLR3C	0.000184819	-1.60118	-1.17855
205526_s_at	11104	KATNA1	0.000186003	-1.80431	-1.52818
201118_at	5226	PGD	0.000186554	-1.69751	-1.52176
52651_at	1296	COL8A2	0.000189324	-3.76346	-3.44993
206470_at	10154	PLXNC1	0.000189848	-2.05125	-1.40829
204154_at	1036	CDO1	0.000190513	-3.18791	-2.78887
200613_at	1173	AP2M1	0.000191063	-1.62102	-1.27291
220800_s_at	29766	TMOD3	0.00019446	-2.94171	-1.48992
206404_at	2254	FGF9	0.000195916	-3.63387	-3.63664
201188_s_at	3710	ITPR3	0.000196601	-2.15117	-1.99988
206101_at	1842	ECM2	0.000197973	-3.55417	-3.35564
213725_x_at	64131	XYLT1	0.000198301	-2.753	-1.59176
201177_s_at	10054	UBA2	0.000201394	-2.23964	-1.35073
218615_s_at	55254	TMEM39A	0.000202947	-1.74001	-1.54871
207891_s_at	11219 /// 55559	HAUS7 /// TREX2	0.000206024	-1.61892	-1.50049
204439_at	10964	IFI44L	0.000207791	-2.3655	-2.46256
206016_at	28952	CCDC22	0.000209234	-1.66599	-1.58458
203456_at	11230	PRAF2	0.00021013	-1.83305	-1.34374
210115_at	116832	RPL39L	0.000211165	-1.93358	-1.85883
206227_at	8483	CILP	0.000213854	-2.36294	-2.86852
203184_at	2201	FBN2	0.000214758	-2.1202	-1.02291
221208_s_at	79684	MSANTD2	0.000216232	-2.21284	-1.71965
61734_at	57333	RCN3	0.000216915	-2.37564	-2.03618
221078_s_at	55704	CCDC88A	0.000222742	-1.59074	-1.3777
222344_at	---	---	0.00022315	-6.52854	-3.82126
222116_s_at	125058	TBC1D16	0.000223409	-1.54704	-1.32398
208549_x_at	5757	PTMA	0.000224387	-1.92695	-1.52903
211450_s_at	2956	MSH6	0.000227446	-1.58975	-1.36909
211139_s_at	4664	NAB1	0.00023541	-1.61496	-1.61261
213164_at	6526	SLC5A3	0.000236288	-2.34703	-1.77573
205263_at	8915	BCL10	0.000238055	-2.52543	-1.73051
200644_at	65108	MARCKSL1	0.000240734	-1.7875	-1.22999
212713_at	4239	MFAP4	0.000241786	-2.01005	-1.94934
219633_at	79183	TTPAL	0.000244277	-1.63971	-1.06285
201301_s_at	307	ANXA4	0.000247428	-1.64219	-1.16884
218898_at	79850	FAM57A	0.000247534	-3.32571	-2.4028
219616_at	79611	ACSS3	0.000261469	-2.41358	-1.5023
209170_s_at	2824	GPM6B	0.000261827	-7.285	-5.15369
218589_at	10161	LPAR6	0.000265071	-2.76769	-1.78581
219757_s_at	54916	TMEM260	0.000272445	-1.76059	-1.04864
209647_s_at	9655	SOCS5	0.000273017	-2.06042	-1.70201
218096_at	55326	AGPAT5	0.000275206	-1.53796	-1.16554
218564_at	55159	RFWD3	0.00027696	-1.91528	-1.46134
209629_s_at	55916	NXT2	0.000282107	-2.80763	-1.75734
213861_s_at	25895	METTL21B	0.000289707	-1.75002	1.17786
212636_at	9444	QKI	0.000289847	-3.1526	-1.88866
201305_x_at	10541	ANP32B	0.000298122	-1.51063	-1.60651
213425_at	7474	WNT5A	0.000298571	-2.79114	-2.43228
209598_at	10687	PNMA2	0.000302242	-3.47485	-3.05836
202446_s_at	5359	PLSCR1	0.00030247	-2.47417	-1.67936
202118_s_at	8895	CPNE3	0.000304117	-1.76694	1.15891
217803_at	64083	GOLPH3	0.000304375	-1.51017	-1.31121
209869_at	150	ADRA2A	0.000305297	-2.36523	-3.48863
205713_s_at	1311	COMP	0.000305466	-12.0163	-11.121
209789_at	10391	CORO2B	0.000307	-8.33831	-5.67533
211675_s_at	29969	MDFIC	0.000307073	-1.63254	-1.65441
208075_s_at	6354	CCL7	0.000311657	-5.25467	-5.29774
209068_at	9987	HNRNPDL	0.000313877	-1.61497	1.01783
217889_s_at	79901	CYBRD1	0.00031792	-1.88519	-1.64101
203283_s_at	9653	HS2ST1	0.000318167	-1.71967	1.14576
208821_at	6628	SNRPB	0.0003236	-1.50422	-1.40418
219087_at	54829	ASPN	0.000328384	-4.99497	-5.3914
205619_s_at	4222	MEOX1	0.000330878	-7.70416	-6.30588
210312_s_at	90410	IFT20	0.000331195	-1.6227	-1.31617
205668_at	4065	LY75	0.000338528	-2.63988	-1.18101
208249_s_at	23483	TGDS	0.00033864	-1.64379	-1.0982
209496_at	5919	RARRES2	0.00033932	-1.87282	-2.07669
221685_s_at	54908	SPDL1	0.000339617	-2.91423	-2.42808
221268_s_at	81537	SGPP1	0.000342174	-3.36095	-1.51162
219439_at	56913	C1GALT1	0.000343525	-1.99772	-1.54855
222305_at	3099	HK2 /// RP11-259N19.1	0.000344011	-1.95995	-1.68611
221942_s_at	2982	GUCY1A3	0.00034784	-2.32882	-3.2191
221933_at	57502	NLGN4X	0.0003495	-4.2432	-2.55717
209944_at	57862 /// 145482	PTGR2 /// ZNF410	0.000352111	-1.72868	-1.3078
213457_at	9258	MFHAS1	0.000357256	-1.71429	-1.43424
204215_at	79161	TMEM243	0.00035989	-1.64886	-1.41688
209917_s_at	11257	TP53TG1	0.000361222	-1.63755	-1.17264
208396_s_at	5136	PDE1A	0.000362083	-3.12399	-3.17011
201566_x_at	3398	ID2	0.000362967	-2.40707	-2.63869
202193_at	3985	LIMK2	0.000364853	-1.71065	-1.25201
212536_at	23200	ATP11B	0.000365848	-1.69475	-1.30685
215388_s_at	3075 /// 3078	CFH /// CFHR1	0.000373449	-1.54155	-1.23505
221269_s_at	83442	SH3BGRL3	0.000377105	-1.71125	-1.58312
204112_s_at	3176	HNMT	0.000380134	-2.08546	-2.41577
201990_s_at	1389	CREBL2	0.000383443	-1.91427	1.18898
217279_x_at	4323	MMP14	0.000383907	-1.51796	-1.24837
202805_s_at	4363	ABCC1	0.00038639	-1.57822	-1.31887
209340_at	6675	UAP1	0.000387128	-2.1812	-1.9678
219573_at	55604	LRRC16A	0.000390014	-1.9699	-1.78143
211672_s_at	10093 /// 100526693	ARPC4 /// ARPC4-TTLL3	0.000391451	-1.54384	-1.33624
207645_s_at	9557	CHD1L	0.000392435	-1.76029	-1.28686
216383_at	---	RPL18AP16 /// RPL18AP16	0.000393378	-2.04651	-1.68205
209723_at	5272	SERPINB9	0.000395028	-1.98716	-1.58196
213006_at	1052	CEBPD	0.000395347	-2.49837	-1.89981
201605_x_at	1265	CNN2	0.0004012	-2.1635	-1.44856
209406_at	9532	BAG2	0.00040813	-1.9168	-1.62154
201069_at	4313	MMP2	0.000410244	-1.80305	-1.48791
217266_at	6138	RPL15	0.000410663	-1.53252	-1.43419
206243_at	7079	TIMP4	0.000411645	-1.99464	-2.12762
219257_s_at	8877	SPHK1	0.000418673	-2.76831	-2.92067
221803_s_at	29982	NRBF2	0.00042025	-2.23701	-1.66544
208493_at	3207	HOXA11	0.000422459	-1.61263	-1.54785
221478_at	665	BNIP3L	0.000424884	-1.99933	-1.0133
203643_at	2077	ERF	0.000430135	-1.5107	-1.50062
209875_s_at	6696	SPP1	0.000433104	-2.23619	-2.25596
205872_x_at	9659	PDE4DIP	0.000440368	-2.38118	-1.99235
211999_at	3020 /// 3021 /// 100616282	H3F3A /// H3F3B /// MIR4738	0.000442148	-1.58008	-1.29885
91816_f_at	399664	MEX3D	0.000444508	-1.98637	-1.62856
219644_at	51134	CEP83	0.000447016	-1.77343	-1.07874
211330_s_at	3077	HFE	0.000451652	-2.09645	-1.48186
220980_s_at	83440	ADPGK	0.00045248	-1.50272	-1.46082
205226_at	5157	PDGFRL	0.000454058	-5.25763	-3.03794
219162_s_at	65003	MRPL11	0.000456084	-1.59398	-1.51715
202097_at	9972	NUP153	0.000456693	-1.61652	-1.35439
218193_s_at	51026	GOLT1B	0.000459934	-1.67124	-1.3084
214337_at	1314	COPA	0.000476827	-2.33534	-1.41967
219565_at	57404	CYP20A1	0.00047851	-1.8942	-1.58035
217823_s_at	51465	UBE2J1	0.000480811	-1.55813	-1.14325
204319_s_at	6001	RGS10	0.00048409	-1.90354	-1.36363
214007_s_at	5756	TWF1	0.000485493	-1.62233	1.06493
202560_s_at	26097	CHTOP	0.000487716	-1.5053	-1.32116
216348_at	---	RPS17P5 /// RPS17P5	0.000488259	-1.81371	-1.59679
206584_at	23643	LY96	0.00048958	-2.73722	-1.30412
201930_at	4175	MCM6	0.000490246	-1.78251	-1.63116
205968_at	3790	KCNS3	0.000490585	-3.39704	-2.31311
221884_at	2122	MECOM	0.000496176	-2.19173	-1.15974
216237_s_at	4174	MCM5	0.000502348	-1.64676	-2.01408
203758_at	1519	CTSO	0.000509141	-1.7521	-1.59318
220988_s_at	114899	C1QTNF3	0.00051203	-3.30084	-2.38546
221765_at	7357	UGCG	0.00052263	-2.59724	-1.49292
210089_s_at	3910	LAMA4	0.000534888	-1.55676	-1.35638
205548_s_at	10950	BTG3	0.00053592	-1.56197	-1.33352
210872_x_at	8522	GAS7	0.000543788	-1.74884	-2.05224
201862_s_at	9208	LRRFIP1	0.000553365	-2.61869	-1.16377
211271_x_at	5725 /// 100616459	MIR4745 /// PTBP1	0.000558907	-1.54482	-1.20497
204913_s_at	6664	SOX11	0.000559199	-2.0189	-1.74596
210971_s_at	406	ARNTL	0.00056108	-1.6055	1.17153
216228_s_at	11169	WDHD1	0.000561313	-2.10716	-1.3745
201801_s_at	2030	SLC29A1	0.000564813	-1.88598	-1.67744
203128_at	9517	SPTLC2	0.000569125	-1.52613	-1.25718
205442_at	9848 /// 101928198	LOC101928198 /// MFAP3L	0.000569389	-3.56755	-1.62174
204854_at	10536	LEPREL2	0.000585555	-2.00942	-1.28328
219258_at	54962	TIPIN	0.000593567	-1.62828	-1.48781
202531_at	3659	IRF1	0.000608164	-1.7368	-1.888
213309_at	23228	PLCL2	0.000612367	-1.58961	-1.33803
205515_at	8492	PRSS12	0.000612749	-5.24724	-3.67477
206953_s_at	23266 /// 101927458	LOC101927458 /// LPHN2	0.000614793	-1.68167	-1.63013
213076_at	80271	ITPKC	0.000614835	-1.56445	-1.47109
209542_x_at	3479	IGF1	0.000621501	-4.24443	-3.80756
209162_s_at	9128	PRPF4	0.000621964	-1.66608	-1.44266
205885_s_at	3676	ITGA4	0.000622694	-2.05941	-1.79095
214453_s_at	10561	IFI44	0.000623235	-1.98702	-1.94767
207118_s_at	8510 /// 8511	MMP23A /// MMP23B	0.000625069	-2.18122	-1.90383
205870_at	624	BDKRB2	0.000625842	-3.50497	-3.94819
220865_s_at	23590	PDSS1	0.000627699	-1.72999	-1.69976
219125_s_at	55974	SLC50A1	0.000627987	-1.70745	-1.07023
209708_at	26002	MOXD1	0.000628441	-1.86079	-1.66837
211814_s_at	9134	CCNE2	0.000628937	-1.98906	-1.93284
219112_at	51735	RAPGEF6	0.000630996	-1.71752	-1.11712
205644_s_at	6637	SNRPG	0.000632532	-1.51093	-1.24795
204790_at	4092	SMAD7	0.00064069	-2.31702	-2.24142
202575_at	1382	CRABP2	0.000641152	-2.13904	-2.00996
204351_at	6286	S100P	0.000643502	-2.46262	-2.30522
204967_at	357	SHROOM2	0.000651391	-1.76403	-2.35567
213280_at	23108	RAP1GAP2	0.000653401	-1.81587	-1.98062
214983_at	64595	TTTY15	0.000654646	-1.70002	-1.40692
204668_at	11237	RNF24	0.000657113	-1.63046	-1.36606
214220_s_at	7840	ALMS1	0.00066204	-1.54286	-1.05693
219427_at	79633	FAT4	0.000668029	-2.03907	-1.90149
200868_s_at	55905	RNF114	0.000673009	-1.57045	-1.33969
204321_at	4756	NEO1	0.000678022	-2.01845	-1.28676
202081_at	9592	IER2	0.000687513	-1.61423	-1.63888
208442_s_at	472	ATM	0.000696151	-1.72107	-1.58171
213675_at	55742	PARVA	0.000697247	-1.5344	-1.23944
204748_at	5743	PTGS2	0.000704804	-3.36315	-2.54617
212392_s_at	9659 /// 100996724 /// 100996761 /// 101929792 /// 101930416	LOC100996724 /// LOC100996761 /// LOC101929792 /// LOC101930416 /// PDE4DIP	0.000707129	-1.76885	-1.57308
204471_at	2596	GAP43	0.0007081	-3.33669	-2.90852
219955_at	54596	L1TD1	0.000712397	-2.25911	-1.51586
212642_s_at	3097	HIVEP2	0.000723707	-1.55719	-1.39817
204971_at	1475	CSTA	0.000731779	-8.92249	-5.73714
215794_x_at	2747	GLUD2	0.000733389	-1.51879	-1.2517
215380_s_at	79017	GGCT	0.00073387	-1.55825	-1.61409
219894_at	54551	MAGEL2	0.000735714	-2.38024	-1.48354
220327_at	389136	VGLL3	0.00073919	-2.04971	-1.63966
205348_s_at	1780	DYNC1I1	0.000739459	-1.99021	-1.53022
207266_x_at	5937	RBMS1	0.000741968	-1.50419	-1.36221
211924_s_at	5329	PLAUR	0.000747513	-2.24571	-2.08586
212170_at	10137	RBM12	0.000749303	-1.56534	-1.13553
219165_at	64236	PDLIM2	0.000749966	-1.60525	-1.69145
215198_s_at	800	CALD1	0.000751179	-1.77112	-1.67497
219291_at	56986	DTWD1	0.000751725	-2.13243	-1.66334
208747_s_at	716	C1S	0.000758718	-1.52423	-1.26241
203828_s_at	9235	IL32	0.000775486	-2.17807	-2.05017
218573_at	28986	MAGEH1	0.000775784	-2.20091	-1.43843
212124_at	57178	ZMIZ1	0.000780083	-1.53082	-1.61963
204928_s_at	8273	SLC10A3	0.000796729	-1.51316	-1.37293
208096_s_at	81578	COL21A1	0.000797106	-3.54866	-3.45568
206536_s_at	331	XIAP	0.000815012	-1.55018	-1.31188
202418_at	10897	YIF1A	0.000821126	-1.67981	-1.505
219970_at	54810	GIPC2	0.000829113	-2.50727	-1.9864
220239_at	55975	KLHL7	0.000839418	-2.01973	-1.50478
208398_s_at	9519	TBPL1	0.000840124	-1.92736	-1.15745
219649_at	29929	ALG6	0.000845635	-1.56781	-1.21662
203343_at	7358	UGDH	0.000858159	-2.21537	-1.50878
219479_at	79070	KDELC1	0.00086398	-1.84469	-1.08556
222235_s_at	55454	CSGALNACT2	0.000864483	-2.40522	-1.49961
203964_at	9111	NMI	0.000864737	-1.86456	-1.38794
209692_at	2139	EYA2	0.000875902	-2.0781	-2.11038
203223_at	9135	RABEP1	0.000876881	-1.61422	-1.36633
201309_x_at	9315	NREP	0.000891545	-3.41448	-3.49603
217850_at	26354 /// 100113381	GNL3 /// SNORD19B	0.000894405	-1.56097	-1.55331
218730_s_at	4969	OGN	0.000896324	-31.6177	-11.5067
200787_s_at	8682	PEA15	0.000899557	-1.54474	-1.49021
211084_x_at	23683	PRKD3	0.000906349	-1.89351	-1.64327
218256_s_at	53371	NUP54	0.000908633	-1.79899	-1.45603
206159_at	2662	GDF10	0.000920972	-1.52891	-1.49008
221788_at	5238	PGM3	0.000925025	-1.78146	-1.44518
220512_at	10395	DLC1	0.000928192	-2.20482	-1.74228
213035_at	23243	ANKRD28	0.000936722	-2.36614	-1.98347
218430_s_at	64864	RFX7	0.000947747	-1.63317	-1.21337
212437_at	1059	CENPB	0.000950683	-1.72955	-1.71154
221695_s_at	10746	MAP3K2	0.000961103	-1.90627	-1.11687
218818_at	2275	FHL3	0.000972711	-1.61027	-1.52622
206636_at	5922	RASA2	0.000979178	-1.75206	-1.38939
213571_s_at	9470	EIF4E2	0.000981951	-1.54323	-1.37025
219295_s_at	26577	PCOLCE2	0.000983556	-3.277	-3.63373
213334_x_at	55559	HAUS7	0.000983673	-1.57803	-1.58166
214690_at	9014	TAF1B	0.000987818	-1.69237	-1.25959
221085_at	9966	TNFSF15	0.000999141	-1.75189	-1.97356
215044_s_at	10254	STAM2	0.000999522	-1.56141	-1.38193
203910_at	9411	ARHGAP29	0.00100132	-2.83224	-2.24525
201251_at	5315	PKM	0.00100289	-1.629	-1.70025
206070_s_at	2042	EPHA3	0.00100931	-5.84199	-6.67492
213168_at	6670	SP3	0.00101322	-2.08776	-1.42254
209693_at	23245	ASTN2	0.00101904	-1.90595	-1.54322
218131_s_at	54815	GATAD2A	0.00102515	-1.52368	-1.45489
218675_at	51310	SLC22A17	0.00102704	-1.56639	-1.365
211760_s_at	8674	VAMP4	0.00104174	-2.69843	-1.51849
220466_at	80071	CCDC15	0.00104194	-1.776	-1.75154
200962_at	6160	RPL31	0.00104509	-1.98809	-1.28078
220195_at	55777	MBD5	0.00104619	-1.59643	-1.41771
222062_at	9466	IL27RA	0.0010528	-1.55743	-1.5405
203185_at	9770	RASSF2	0.00105371	-3.03248	-2.37533
221570_s_at	29081	METTL5	0.00105769	-1.52593	-1.17449
213790_at	8038	ADAM12	0.00106079	-3.45923	-3.02137
219561_at	51226	COPZ2	0.00107481	-1.50221	-1.35931
218162_at	56944	OLFML3	0.00108145	-1.66033	-1.5545
213461_at	11051	NUDT21	0.00108425	-1.67042	-1.0793
205078_at	5281	PIGF	0.00110116	-1.72634	-1.37123
221029_s_at	81029	WNT5B	0.00110494	-1.72464	-1.57064
220246_at	57118	CAMK1D	0.00110521	-1.94228	-2.03197
204569_at	22858	ICK	0.00110986	-1.57159	-1.13085
205031_at	1949	EFNB3	0.00111506	-2.03411	-1.72684
207869_s_at	8913	CACNA1G	0.00111783	-3.11495	-2.62158
219279_at	55619	DOCK10	0.00111983	-3.4114	-2.19485
202898_at	9672	SDC3	0.00112131	-1.73512	-1.64869
208745_at	10632	ATP5L	0.00112522	-1.51929	1.14073
201095_at	1611	DAP	0.00112933	-1.75766	-1.43902
213182_x_at	1028	CDKN1C	0.00113141	-1.5558	-1.57376
213496_at	9890	LPPR4	0.00114731	-4.87448	-4.30936
221922_at	29899	GPSM2	0.00116312	-1.69421	-1.26396
201042_at	7052	TGM2	0.00117027	-1.93294	-2.01826
206512_at	6728 /// 7310	SRP19 /// ZRSR1	0.00117216	-2.04178	-1.58509
212521_s_at	5151	PDE8A	0.00118005	-1.52786	-1.39935
202936_s_at	6662	SOX9	0.00118532	-2.2097	-2.54255
209149_s_at	10548	TM9SF1	0.00121388	-1.58879	-1.23855
220651_s_at	55388	MCM10	0.00122284	-1.95043	-1.83824
37005_at	4681 /// 100532736	MINOS1-NBL1 /// NBL1	0.00123366	-1.63021	-1.48874
212812_at	256987	SERINC5	0.00123488	-2.06173	-1.56982
203717_at	1803	DPP4	0.00123686	-2.44507	-1.10921
218833_at	51776	ZAK	0.00124	-1.87586	-1.27012
210261_at	3776	KCNK2	0.00124041	-2.41929	-2.46123
208918_s_at	65220	NADK	0.00124062	-1.51611	-1.17938
204698_at	3669	ISG20	0.00124076	-1.64047	-1.06581
208673_s_at	6428	SRSF3	0.00124157	-1.87179	-1.31704
218728_s_at	29097	CNIH4	0.00124743	-1.57964	-1.14823
217853_at	64759	TNS3	0.00124887	-1.58128	-1.61067
200902_at	9403	2016-09-15	0.00125114	-1.98036	-1.28322
218782_s_at	29028	ATAD2	0.00126323	-1.96285	-1.85473
213357_at	404672	GTF2H5	0.00126341	-1.6272	-1.37439
207386_at	9420	CYP7B1	0.00126895	-1.88888	-1.7761
209206_at	9554 /// 102724364	LOC102724364 /// SEC22B	0.00127333	-1.64858	-1.27071
213528_at	92342	METTL18	0.0013098	-1.90771	-1.2722
220643_s_at	55179	FAIM	0.00132487	-2.21002	-1.35535
213273_at	26011	TENM4	0.00132506	-2.26367	-2.05873
207177_at	5737	PTGFR	0.00133025	-4.0633	-2.98825
206197_at	8382	NME5	0.00135335	-1.59091	-1.00907
211711_s_at	5728	PTEN	0.00135967	-1.50888	-1.48487
203131_at	5156	PDGFRA	0.00136819	-2.79281	-2.29941
202862_at	2184	FAH	0.00139258	-1.56211	-1.42744
220272_at	54796	BNC2	0.00139669	-1.66611	-1.36412
222279_at	285830	HLA-F-AS1	0.00140315	-1.84012	-1.46894
219230_at	55273	TMEM100	0.00140813	-2.29524	-2.44286
219204_s_at	63826	SRR	0.00141414	-1.59364	-1.30033
202703_at	8446	DUSP11	0.00141828	-1.90938	-1.43999
213791_at	5179	PENK	0.00142434	-3.75686	-2.782
222201_s_at	9994	CASP8AP2	0.00144039	-1.54499	-1.24623
202075_s_at	5360	PLTP	0.00146266	-1.89556	-1.33653
201564_s_at	6624	FSCN1	0.00146463	-1.95107	-1.4892
219937_at	29953	TRHDE	0.00146563	-2.99926	-2.1335
202690_s_at	6632	SNRPD1	0.00148293	-1.7132	-1.41413
219729_at	51450	PRRX2	0.00149334	-2.43488	-2.27623
214012_at	51752	ERAP1	0.00149828	-2.23489	-1.48699
204011_at	10253	SPRY2	0.00151011	-1.91586	-1.97518
200084_at	10944	C11orf58	0.00151622	-1.60175	-1.0348
45714_at	54985	HCFC1R1	0.00152537	-1.55912	-1.18217
205379_at	874	CBR3	0.00155557	-1.72018	-1.57832
202468_s_at	8727	CTNNAL1	0.00156415	-2.15707	-1.87469
213170_at	2882	GPX7	0.00157607	-2.17394	-1.65027
220565_at	2826	CCR10	0.00157782	-1.69202	-1.09328
212239_at	5295	PIK3R1	0.00157916	-1.61981	-1.37941
209575_at	3588	IL10RB	0.00158283	-1.76686	-1.55491
202241_at	10221	TRIB1	0.00158778	-1.5481	-2.2413
206133_at	54739	XAF1	0.00158792	-1.66391	-1.5169
218979_at	80010	RMI1	0.00159234	-1.74706	-1.56068
218791_s_at	79768	KATNBL1	0.00159247	-1.5956	-1.15654
216515_x_at	100422872	MIR1244-3	0.00161484	-1.58839	-1.36498
205036_at	11157	LSM6	0.00162812	-1.57603	-1.30191
218344_s_at	55758	RCOR3	0.00163534	-1.76071	-1.55116
202539_s_at	3156	HMGCR	0.00168012	-1.83764	-1.49083
212107_s_at	1660	DHX9	0.00168417	-1.62629	-1.23285
205176_s_at	23421	ITGB3BP	0.00168795	-2.03376	-1.39838
203883_s_at	22841	RAB11FIP2	0.00169895	-1.59471	-1.519
200776_s_at	9689	BZW1	0.0017016	-1.66657	-1.34208
206091_at	4148	MATN3	0.00171212	-3.27495	-1.8421
217428_s_at	1300	COL10A1	0.00172117	-2.95158	-2.50295
213848_at	1849	DUSP7	0.00172161	-2.0494	-1.52948
214960_at	8539	API5	0.00172245	-1.67932	-1.40902
216556_x_at	---	SUMO1P2 /// SUMO1P2	0.00173288	-1.56111	-1.18516
202278_s_at	10558	SPTLC1	0.00174624	-1.72008	-1.30359
209207_s_at	9554 /// 100996517 /// 102724364	LOC100996517 /// LOC102724364 /// SEC22B	0.00175812	-1.54955	-1.25192
213931_at	3398 /// 84099	ID2 /// ID2B	0.00175982	-1.59492	-2.04713
201855_s_at	23300	ATMIN	0.00179169	-1.55101	-1.13428
207785_s_at	3516	RBPJ	0.00182535	-1.87495	-1.17354
204301_at	9920	KBTBD11	0.00182749	-2.81882	-1.76852
205151_s_at	9865	TRIL	0.00183541	-1.72942	-1.14627
219123_at	7775	ZNF232	0.00185538	-1.62374	-1.19185
202543_s_at	2764	GMFB	0.00185775	-1.6132	-1.45408
205100_at	9945	GFPT2	0.00185799	-2.11702	-1.94546
221763_at	221037	JMJD1C	0.00186958	-1.72375	-1.38381
215997_s_at	8450	CUL4B	0.00188363	-1.68288	-1.05939
222273_at	64895	PAPOLG	0.00189906	-1.56857	-1.07156
220840_s_at	55732	C1orf112	0.00190947	-1.76756	-1.35016
213162_at	1783	DYNC1LI2	0.00193825	-1.53318	-1.17633
204342_at	29957	SLC25A24	0.00194015	-1.60426	-1.22796
204227_s_at	7084	TK2	0.00194789	-1.56324	-1.24051
216241_s_at	6917	TCEA1	0.00195045	-1.53283	-1.2367
201668_x_at	4082	MARCKS	0.0019529	-1.86233	-1.45326
201627_s_at	3638	INSIG1	0.00198373	-2.32651	-1.70377
214043_at	5789	PTPRD	0.00200703	-2.2735	-2.07453
201845_s_at	23429	RYBP	0.00202132	-1.54249	-1.16892
209318_x_at	5325	PLAGL1	0.00203006	-1.61277	-1.92264
210102_at	4013	VWA5A	0.00204901	-1.61924	1.41273
201621_at	4681	NBL1	0.00207211	-1.6796	-1.57795
206788_s_at	865	CBFB	0.00209468	-1.59254	-1.45628
221770_at	6120	RPE	0.00213779	-2.04794	-1.25873
214446_at	22936	ELL2	0.00214809	-2.38173	-1.38701
221960_s_at	5862	RAB2A	0.00215363	-1.53614	-1.2677
213661_at	25891	PAMR1	0.00216852	-2.99445	-2.04876
37793_r_at	5892	RAD51D	0.00219817	-1.68616	-1.34336
204541_at	23541	SEC14L2	0.0021993	-1.58438	-1.55765
202444_s_at	10613	ERLIN1	0.00226161	-1.7608	-1.43904
200796_s_at	4170	MCL1	0.00226708	-1.76251	-1.3876
209505_at	7025	NR2F1	0.00230324	-1.91246	-1.66749
212856_at	23151	GRAMD4	0.00231347	-1.74104	-1.4354
209560_s_at	8788	DLK1	0.0023583	-2.34115	-2.92072
203508_at	7133	TNFRSF1B	0.00236631	-1.7892	-1.54246
216915_s_at	5782	PTPN12	0.00239283	-1.7671	-1.01148
214649_s_at	8898	MTMR2	0.00239335	-1.51101	-1.16464
204920_at	1373	CPS1	0.00240162	-1.80017	-1.21236
203022_at	10535	RNASEH2A	0.00241892	-1.64276	-1.92717
200670_at	7494	XBP1	0.00243659	-1.89938	-1.59475
201219_at	1488	CTBP2	0.00245633	-1.55896	-1.00988
205339_at	6491	STIL	0.00250385	-1.62838	-1.42589
204859_s_at	317	APAF1	0.00252974	-2.19111	-1.80396
215739_s_at	10426	TUBGCP3	0.00254412	-1.74463	-1.26012
218379_at	10179	RBM7	0.00255667	-1.63554	-1.39245
213135_at	7074	TIAM1	0.00258208	-2.32113	-1.74545
211121_s_at	1796	DOK1	0.00264942	-1.62003	-1.50988
201374_x_at	5516	PPP2CB	0.00268862	-1.74319	-1.11487
206081_at	9187	SLC24A1	0.00269834	-2.23679	-1.19157
220639_at	79853	TM4SF20	0.00271332	-2.40137	-2.33057
202948_at	3554	IL1R1	0.00273551	-1.55027	1.01971
212067_s_at	715	C1R	0.0027727	-1.6775	-1.17344
204223_at	5549	PRELP	0.00277587	-2.18853	-1.91641
205446_s_at	1386	ATF2	0.00277675	-1.50568	-1.16346
203330_s_at	6811	STX5	0.00278016	-1.62457	-1.43922
203401_at	5634	PRPS2	0.00278164	-1.68141	-1.06928
203258_at	10589	DRAP1	0.0027921	-1.5367	-1.36817
200002_at	11224	RPL35	0.00279689	-1.50366	-1.34464
213287_s_at	3858	KRT10	0.00280424	-1.52442	-1.25235
219288_at	57415	C3orf14	0.00281026	-1.63824	-1.6578
203924_at	2938	GSTA1	0.00283979	-2.33667	-2.74673
204472_at	2669	GEM	0.00285261	-2.34201	-1.94247
219210_s_at	51762	RAB8B	0.00285265	-2.79505	-1.41693
220206_at	79830	ZMYM1	0.00286024	-1.54347	1.01673
203672_x_at	7172	TPMT	0.00287063	-1.58845	-1.36417
205158_at	6038	RNASE4	0.00287618	-1.67598	1.12187
214790_at	26054	SENP6	0.00289361	-1.73393	-1.02138
205195_at	1174	AP1S1	0.00294087	-1.56318	-1.39741
212169_at	11328	FKBP9	0.00295481	-1.52166	-1.47438
202912_at	133	ADM	0.00296307	-1.85007	-1.27968
204533_at	3627	CXCL10	0.00301357	-1.73495	-1.9535
203020_at	9910	RABGAP1L	0.00305823	-1.77275	1.22755
207469_s_at	8544	PIR	0.00306252	-2.17186	-1.63989
201649_at	9246	UBE2L6	0.00309642	-1.5113	-1.27269
210458_s_at	10010	TANK	0.00312313	-1.75841	-1.17498
220240_s_at	55002	TMCO3	0.00317678	-1.59116	-1.13191
222217_s_at	11000	SLC27A3	0.00317778	-1.50722	-1.1863
216873_s_at	57198	ATP8B2	0.00318066	-1.54877	-1.37083
219197_s_at	57758	SCUBE2	0.00321402	-1.87412	-1.65086
216421_at	---	RPL27AP /// RPL27AP	0.00322578	-1.53743	-1.4746
205123_s_at	8577 /// 100526694	MSANTD3-TMEFF1 /// TMEFF1	0.0032662	-1.84057	1.39994
204421_s_at	2247	FGF2	0.003267	-1.93039	-1.73359
205327_s_at	92	ACVR2A	0.00327264	-2.7317	-2.70367
208740_at	10284	SAP18	0.00330093	-1.57801	-1.2999
209426_s_at	23600 /// 100534612	AMACR /// C1QTNF3-AMACR	0.00330632	-1.51476	-1.48339
218438_s_at	80306	MED28	0.00334123	-1.56855	-1.13469
214078_at	---	AF070581	0.00334681	-2.26762	-1.01746
220049_s_at	80380	PDCD1LG2	0.00338196	-1.6837	-1.20952
219064_at	80760	ITIH5	0.00338989	-3.93158	-3.94113
219454_at	25975	EGFL6	0.0034034	-4.38779	-4.66646
210198_s_at	5354	PLP1	0.00343298	-1.81369	-1.80064
203399_x_at	5671 /// 5680	PSG11 /// PSG3	0.00344825	-2.28186	-2.71468
208399_s_at	1908	EDN3	0.00345514	-1.77608	-1.92894
221781_s_at	54431	DNAJC10	0.00353343	-1.57704	-1.20861
215017_s_at	54874	FNBP1L	0.00355087	-1.7002	-1.43632
213381_at	196740	VSTM4	0.00356542	-1.52753	-1.30829
214211_at	2495	FTH1	0.0035839	-1.59687	-1.31774
202413_s_at	7398	USP1	0.00359002	-1.50009	-1.52751
204041_at	4129	MAOB	0.00361851	-1.87724	-1.63204
213329_at	23380 /// 647135 /// 653464	SRGAP2 /// SRGAP2B /// SRGAP2C	0.0036189	-2.073	-1.35817
213230_at	30850	CDR2L	0.0036264	-1.53548	-1.4962
209507_at	6119	RPA3	0.00371624	-1.55097	-1.47124
214449_s_at	23433	RHOQ	0.00372632	-1.503	-1.17562
212224_at	216	ALDH1A1	0.00379482	-2.7397	-2.73475
200969_at	27230 /// 101928061	LOC101928061 /// SERP1	0.00380098	-1.7832	-1.10725
203417_at	4237	MFAP2	0.00380926	-1.68673	-1.48162
213456_at	25928	SOSTDC1	0.00385533	-1.71504	-1.53576
214767_s_at	126393	HSPB6	0.00389517	-1.58429	-1.68802
201233_at	5719	PSMD13	0.0038953	-1.5054	-1.41881
219060_at	55093	WDYHV1	0.00392216	-1.53702	-1.26876
209281_s_at	490	ATP2B1	0.00392268	-1.67541	-1.58408
218643_s_at	9419	CRIPT	0.00393875	-1.58194	-1.01422
213206_at	9570	GOSR2	0.00394915	-1.64689	-1.23436
207191_s_at	3671	ISLR	0.00395087	-1.89104	-1.79127
213024_at	7110	TMF1	0.00395175	-1.83391	-1.32679
212865_s_at	7373	COL14A1	0.00395207	-1.76675	-1.2328
216574_s_at	6120 /// 729020	RPE /// RPEL1	0.00396124	-2.05303	-1.22687
215629_s_at	8847 /// 79469 /// 406948	DLEU2 /// DLEU2L /// MIR15A	0.00402633	-2.20132	-1.69172
213075_at	169611	OLFML2A	0.00402928	-2.79726	-2.43134
215136_s_at	11340	EXOSC8	0.0040358	-1.51375	-1.58
202310_s_at	1277	COL1A1	0.00405334	-1.55851	-1.36985
212599_at	26053	AUTS2	0.00406219	-1.90394	-1.76078
205296_at	5933	RBL1	0.00409591	-1.61067	-1.41536
202797_at	22908	SACM1L	0.00411985	-1.65755	1.14419
204663_at	10873	ME3	0.00413956	-1.50127	-1.71289
214484_s_at	10280	SIGMAR1	0.00424729	-1.54303	-1.35682
212460_at	171546	SPTSSA	0.0042607	-1.92935	-1.0972
219133_at	54995	OXSM	0.00426865	-1.6741	-1.49272
212500_at	84890	ADO	0.00427046	-1.76209	-1.56366
214741_at	7690 /// 100506639	LOC100506639 /// ZNF131	0.00436877	-1.63029	-1.15221
220985_s_at	81790	RNF170	0.00439739	-1.60821	-1.51763
219073_s_at	114884	OSBPL10	0.00440567	-1.87543	-1.44592
219025_at	57124	CD248	0.00446543	-1.74885	-1.61325
201829_at	10276	NET1	0.0044711	-1.70453	-1.51659
AFFX-HUMISGF3A/M97935_MB_at	6772	STAT1	0.00447987	-1.67048	-1.34495
205415_s_at	4287	ATXN3	0.00451399	-1.57538	-1.42547
203721_s_at	51096	UTP18	0.00456329	-1.53713	-1.61914
210916_s_at	960	CD44	0.00457546	-1.622	-1.72301
218070_s_at	29926	GMPPA	0.00457586	-1.50913	-1.38451
212409_s_at	26092	TOR1AIP1	0.00459111	-1.56842	-1.1939
219130_at	54482	TRMT13	0.00470555	-1.59387	-1.36817
219432_at	2121	EVC	0.00471373	-1.81277	-1.3246
211302_s_at	5142	PDE4B	0.0047186	-1.58591	-1.70311
203681_at	3712	IVD	0.00474067	-1.63305	-1.37355
218800_at	79644	SRD5A3	0.00475012	-2.0915	-1.35126
205475_at	11341	SCRG1	0.00477887	-4.65914	-1.16708
213113_s_at	29015	SLC43A3	0.00478424	-1.72533	-1.35625
219740_at	79805	VASH2	0.00480042	-2.29722	-2.01527
214844_s_at	55816	DOK5	0.0048154	-1.51475	-1.51669
209928_s_at	9242	MSC	0.00489505	-1.58949	-1.69859
219015_s_at	79868	ALG13	0.00489929	-1.98065	-1.41775
203665_at	3162	HMOX1	0.00496824	-2.10572	-1.81174
218894_s_at	55110	MAGOHB	0.00497582	-2.03935	-1.54598
215134_at	55361	PI4K2A	0.00500918	-1.60395	-1.19682
212884_x_at	348	APOE	0.00501734	-1.57893	-1.38513
214881_s_at	7343	UBTF	0.00505992	-1.61946	-1.49437
221787_at	387263	C6orf120	0.00507355	-1.61409	-1.38803
205991_s_at	5396	PRRX1	0.00508541	-1.82594	-1.33399
209290_s_at	4781	NFIB	0.00518554	-1.52294	-1.52704
213906_at	4603	MYBL1	0.00520248	-2.2799	-2.16745
204857_at	8379	MAD1L1	0.00522199	-1.56521	-1.32482
205329_s_at	8723	SNX4	0.00526385	-1.54303	-1.303
206483_at	23639	LRRC6	0.00528755	-1.82927	-1.12674
211555_s_at	2983	GUCY1B3	0.00529683	-2.39305	-1.64371
218147_s_at	55830	GLT8D1	0.00535275	-1.79697	-1.55607
219548_at	7564	ZNF16	0.00538009	-1.56098	-1.4397
205500_at	727	C5	0.00538974	-1.84697	-1.82403
219834_at	79800	CARF	0.00539525	-1.5677	-1.22013
219771_at	54885	TBC1D8B	0.0054069	-1.75059	-1.30862
219312_s_at	65986	ZBTB10	0.00546535	-1.96876	-1.07637
202800_at	6507	SLC1A3	0.00547733	-1.85012	-1.69377
206969_at	3885 /// 100653049	KRT34 /// LOC100653049	0.00548118	-3.55543	-2.39846
209344_at	7171	TPM4	0.00552551	-1.53681	-1.04581
207099_s_at	1121	CHM	0.00552942	-1.52376	-1.42479
205097_at	1836	SLC26A2	0.00553148	-1.74041	-1.17223
207181_s_at	840	CASP7	0.00553334	-1.67631	-1.24299
214830_at	145389	SLC38A6	0.00560673	-2.30741	-1.31064
205760_s_at	4968	OGG1	0.00562365	-1.50391	-1.32292
220783_at	64066	MMP27	0.00562661	-2.20863	-2.06042
201204_s_at	6238	RRBP1	0.00564172	-1.53899	-1.35168
201744_s_at	4060	LUM	0.00565029	-1.66069	-1.45518
201109_s_at	7057	THBS1	0.00570922	-1.51168	-1.23509
221677_s_at	29980	DONSON	0.0057296	-1.51231	-1.41918
213978_at	92154	MTSS1L	0.00578059	-1.7136	-1.59066
219908_at	27123	DKK2	0.00578431	-4.94913	-3.30543
219315_s_at	79652	TMEM204	0.00581298	-1.94455	-1.71508
204084_s_at	1203	CLN5	0.00583744	-1.56747	-1.20084
203666_at	6387	CXCL12	0.00583949	-3.28348	-1.60344
218924_s_at	1486	CTBS	0.0058484	-1.53507	1.02256
206448_at	22891	ZNF365	0.00585526	-2.0225	-1.45617
219703_at	55329	MNS1	0.00587278	-1.50981	-1.66538
221437_s_at	64960	MRPS15	0.00591524	-1.67196	-1.33323
201534_s_at	5412	UBL3	0.00592324	-1.64801	-1.38748
210090_at	23237	ARC	0.00598362	-2.1225	-2.25598
208700_s_at	7086	TKT	0.00600091	-1.5063	-1.41285
222101_s_at	8642	DCHS1	0.00600117	-1.5406	-1.22329
210639_s_at	9474	ATG5	0.00606748	-1.71631	-1.52455
204023_at	5984	RFC4	0.00610905	-1.61859	-1.52372
201337_s_at	9341	VAMP3	0.00613776	-1.54555	-1.07603
205053_at	5557	PRIM1	0.00616486	-1.58868	-1.75678
204404_at	6558	SLC12A2	0.0061682	-1.92984	-1.89011
217284_x_at	253190	SERHL2	0.00620247	-1.80784	-1.53983
203878_s_at	4320	MMP11	0.00622801	-1.751	-1.72496
203490_at	2000	ELF4	0.00626122	-1.61257	-1.50246
208958_at	23071	ERP44	0.00629555	-2.46235	1.24372
202258_s_at	10443	N4BP2L2	0.00636702	-1.54812	-1.19413
201694_s_at	1958	EGR1	0.00637153	-2.32647	-1.92797
222103_at	466	ATF1	0.00643728	-1.69103	-1.53239
221194_s_at	51136 /// 653645	RNFT1 /// TBC1D3P1-DHX40P1	0.00645696	-1.66232	-1.47138
220298_s_at	54558	SPATA6	0.00646514	-1.72069	-1.43937
214927_at	9358	ITGBL1	0.00647484	-2.0303	-2.15166
220171_x_at	55425	GPALPP1	0.00649339	-1.88467	-1.17374
214531_s_at	6642	SNX1	0.00659547	-1.63666	-1.26936
222119_s_at	80204	FBXO11	0.00662545	-1.71793	-1.42969
206157_at	5806	PTX3	0.00675593	-4.1034	-2.082
205153_s_at	958	CD40	0.00680006	-1.51652	-1.14907
206432_at	3037	HAS2	0.00681752	-6.05356	-2.93764
203302_at	1633	DCK	0.0068814	-2.24397	-1.70157
203585_at	7739	ZNF185	0.0069297	-1.5338	-1.33192
202386_s_at	9665	KIAA0430	0.00699946	-1.50226	-1.13697
206104_at	3670	ISL1	0.00700936	-1.61425	-1.41709
213452_at	7738	ZNF184	0.00704174	-1.86268	-1.29637
218936_s_at	29080	CCDC59	0.00712788	-1.64615	-1.27604
214606_at	10100	TSPAN2	0.00718254	-2.16877	-1.55722
217529_at	80228	ORAI2	0.00725712	-1.61022	-1.22932
205878_at	5463	POU6F1	0.00731491	-1.8497	-1.58174
218983_at	51279	C1RL	0.00733858	-1.849	-1.15883
201920_at	6574	SLC20A1	0.00734596	-2.61106	-1.8499
217631_at	23560	GTPBP4	0.0073762	-1.54844	-1.11749
217790_s_at	6747	SSR3	0.00739234	-1.81672	-1.47433
207826_s_at	3399	ID3	0.0075114	-2.39306	-1.78774
205131_x_at	6320	CLEC11A	0.00756647	-1.50246	-1.27593
207001_x_at	1831	TSC22D3	0.0076642	-1.58537	-1.20117
205174_s_at	25797	QPCT	0.00768554	-1.53223	-1.13062
202856_s_at	9123 /// 102465472	MIR6787 /// SLC16A3	0.00775764	-1.6677	-1.50802
213252_at	9644	SH3PXD2A	0.00791892	-2.14106	-2.24596
215617_at	26010	SPATS2L	0.00792823	-1.8993	-1.7473
217894_at	51133	KCTD3	0.00800331	-2.09694	-1.53498
205931_s_at	9586 /// 401317	CREB5 /// LOC401317	0.00800415	-3.08362	-2.0817
212923_s_at	221749	PXDC1	0.00811062	-1.65706	-1.61283
203812_at	6586	SLIT3	0.00811374	-2.01897	-1.70663
200998_s_at	10970	CKAP4	0.00819365	-1.76985	-1.07772
219237_s_at	79982	DNAJB14	0.0082157	-1.5025	1.04536
202527_s_at	4089	SMAD4	0.00825141	-1.54628	-1.21232
212825_at	22976	PAXIP1	0.00834026	-1.51565	-1.27418
202211_at	26286	ARFGAP3	0.00837548	-1.7507	-1.27499
213353_at	23461	ABCA5	0.0084013	-1.81192	-1.15631
204105_s_at	4897	NRCAM	0.00847764	-1.55346	-1.56347
206103_at	5881	RAC3	0.00860471	-1.63143	-1.37871
218586_at	55257	MRGBP	0.00883878	-1.55681	-1.28115
215242_at	5279	PIGC	0.00885014	-2.33568	-1.63216
220470_at	51272	BET1L	0.00886629	-1.51003	-1.5344
214711_at	283459	GATC	0.00886874	-1.53382	-1.15796
204291_at	9849	ZNF518A	0.00889191	-1.5286	-1.10782
221213_s_at	54816 /// 145783	LOC145783 /// ZNF280D	0.00904159	-1.64187	-1.15379
205162_at	1161	ERCC8	0.00910226	-1.7423	-1.28273
200824_at	2950	GSTP1	0.00912053	-1.52561	-1.07341
211804_s_at	1017	CDK2	0.00914641	-1.64968	-1.4243
205542_at	26872	STEAP1	0.00919034	-3.70816	-2.27481
208721_s_at	51433	ANAPC5	0.00922288	-1.71343	-1.48301
202888_s_at	290	ANPEP	0.00924603	-2.44501	-1.97759
214913_at	9508	ADAMTS3	0.00926839	-1.77816	-1.59357
203209_at	5985	RFC5	0.00927086	-1.56547	-1.49194
217185_s_at	8882 /// 442240	ZNF259P1 /// ZPR1	0.0092714	-1.50347	-1.32393
206298_at	58504	ARHGAP22	0.00932307	-2.21919	-1.84031
206055_s_at	6627	SNRPA1	0.00941329	-1.51546	-1.31823
217504_at	23460	ABCA6	0.00975294	-1.51787	-1.45811
215506_s_at	9077	DIRAS3	0.00978744	-1.50228	-1.26961
220768_s_at	1456	CSNK1G3	0.00982951	-1.54736	-1.3452
201646_at	950	SCARB2	0.00985255	-1.50412	-1.21256
204631_at	4620	MYH2	0.00989193	-4.92138	-2.98884
205808_at	444	ASPH	0.0102067	-1.70152	-1.17786
215009_s_at	100499177	THAP9-AS1	0.0102639	-1.67994	-1.1974
202980_s_at	6477	SIAH1	0.0103353	-1.62931	-1.1956
204034_at	23474	ETHE1	0.0104172	-1.51318	-1.5747
218423_x_at	51542	VPS54	0.0107182	-1.71061	-1.4119
213942_at	1953	MEGF6	0.0107553	-1.86103	-1.82853
209632_at	5523	PPP2R3A	0.0108654	-1.55132	-1.18191
205281_s_at	5277	PIGA	0.0111643	-1.54961	-1.10783
219551_at	55840	EAF2	0.0112107	-1.61313	-1.46085
213959_s_at	23322	RPGRIP1L	0.0112152	-2.06089	-1.38456
205406_s_at	53340	SPA17	0.0112759	-1.63998	-1.32036
218218_at	55198	APPL2	0.0113267	-1.6025	1.02566
205200_at	7123 /// 23016	CLEC3B /// EXOSC7	0.0114363	-2.94747	-2.20401
218414_s_at	54820	NDE1	0.0115589	-1.53579	-1.53515
217165_x_at	4494	MT1F	0.011728	-1.75578	-1.61879
211017_s_at	4771	NF2	0.0117623	-1.61812	-1.21661
213239_at	10464	PIBF1	0.0119349	-1.60317	-1.14908
218585_s_at	51514	DTL	0.0120665	-1.74199	-1.38911
201589_at	8243	SMC1A	0.0121694	-1.50583	-1.31376
220755_s_at	50854	C6orf48	0.0121941	-1.50063	-1.28994
218948_at	55278	QRSL1	0.0123709	-1.58334	-1.40944
205603_s_at	1730	DIAPH2	0.0124938	-1.75851	-1.24395
204357_s_at	3984	LIMK1	0.0125169	-1.54003	-1.51407
221467_at	4160	MC4R	0.0127565	-1.507	-1.40395
205413_at	744	MPPED2	0.0128272	-1.66095	-1.36036
212160_at	11260	XPOT	0.012869	-1.61828	-1.50481
220387_s_at	11147	HHLA3	0.012911	-1.58241	-1.44702
212143_s_at	3486	IGFBP3	0.0130815	-2.30584	-2.1761
211932_at	220988	HNRNPA3	0.0133449	-1.50366	-1.20675
209023_s_at	10735	STAG2	0.0138588	-1.56479	-1.22717
201016_at	1964	EIF1AX	0.0138868	-1.67986	-1.41629
212499_s_at	51077 /// 93487	FCF1 /// MAPK1IP1L	0.0139483	-1.50857	-1.23963
219303_at	79596	RNF219	0.0140943	-1.56867	-1.29459
209679_s_at	57228	SMAGP	0.0141527	-1.5846	-1.56082
209893_s_at	2526	FUT4	0.0141598	-1.50673	-1.30919
218283_at	51188	SS18L2	0.0141793	-1.53943	-1.20953
213895_at	2012	EMP1	0.0142835	-1.77165	-1.39535
202275_at	2539	G6PD	0.0145411	-1.8969	-1.51841
213624_at	10924	SMPDL3A	0.0147392	-1.86509	-1.54106
218276_s_at	60485	SAV1	0.0149403	-1.70769	-1.31396
206931_at	7700	ZNF141	0.0150055	-1.51001	-1.37059
208802_at	6731	SRP72	0.0150796	-1.5162	-1.18605
214723_x_at	375248	ANKRD36	0.0156629	-1.62094	-1.22824
206020_at	9306	SOCS6	0.0157407	-1.69923	-1.58636
220444_at	79230	ZNF557	0.0157477	-1.51595	-1.35707
214721_x_at	23580	CDC42EP4	0.0163833	-1.63704	-1.44814
36711_at	23764	MAFF	0.0164051	-2.92672	-1.77644
204354_at	25913	POT1	0.016489	-1.58845	-1.24589
203222_s_at	7088	TLE1	0.017009	-1.59308	-1.00731
201795_at	3930	LBR	0.017101	-1.81322	-1.62116
213226_at	890	CCNA2	0.0171229	-1.64869	-1.58117
213111_at	200576	PIKFYVE	0.0171911	-1.51274	-1.05889
210838_s_at	94	ACVRL1	0.0174303	-2.07483	-1.64511
203939_at	4907	NT5E	0.0177977	-1.69604	-1.49307
201466_s_at	3725	JUN	0.0178004	-1.73443	-1.61366
205560_at	5125	PCSK5	0.018092	-1.78569	-1.29136
219959_at	55034	MOCOS	0.0181174	-1.68376	-1.19635
201818_at	79888	LPCAT1	0.0183521	-1.57818	-1.22994
200056_s_at	10438	C1D	0.0183794	-1.76247	-1.28231
45633_at	64785	GINS3	0.0186585	-1.62377	-1.44154
220055_at	57336	ZNF287	0.0186815	-1.67334	-1.09054
218486_at	8462	KLF11	0.0188942	-1.69056	-1.49244
216870_x_at	8847	DLEU2	0.0190686	-1.81733	-1.54304
204969_s_at	5962	RDX	0.019147	-1.62639	-1.24619
203629_s_at	10466	COG5	0.0192521	-1.50456	-1.23117
206187_at	5739	PTGIR	0.0194431	-2.02094	-1.66164
219262_at	79723	SUV39H2	0.0198457	-1.76198	-1.40077
210875_s_at	6935 /// 100996668	LOC100996668 /// ZEB1	0.0203074	-1.66538	-1.25977
205648_at	7472	WNT2	0.0203597	-5.61971	-3.85649
219022_at	64897	C12orf43	0.0206694	-1.58607	-1.17997
207276_at	1038	CDR1	0.0207023	-1.80106	-1.60679
204858_s_at	1890	TYMP	0.02085	-1.84925	-1.72745
201129_at	6432	SRSF7	0.0211734	-1.50979	-1.0958
203434_s_at	4311	MME	0.0214203	-3.82377	-2.56437
204456_s_at	2619	GAS1	0.0223252	-1.91078	-1.52985
219378_at	79612	NAA16	0.0223629	-1.50201	-1.06431
219363_s_at	51001	MTERF3	0.0226825	-1.5277	-1.16905
37152_at	5467	PPARD	0.0227939	-1.58152	-1.3842
204120_s_at	132	ADK	0.0231772	-2.12163	-1.23501
220553_s_at	55015	PRPF39	0.0232795	-1.66193	-1.34462
205092_x_at	22890	ZBTB1	0.0233149	-1.95377	-1.59059
206542_s_at	6595	SMARCA2	0.0246697	-1.62741	-1.24062
202465_at	5118	PCOLCE	0.0248776	-1.66122	-1.22437
200935_at	811	CALR	0.024917	-1.58879	-1.24262
204508_s_at	771	CA12	0.0250498	-1.92288	-1.68203
210119_at	3772	KCNJ15	0.0251543	-1.86467	-1.4656
203799_at	4065 /// 9936 /// 100526664	CD302 /// LY75 /// LY75-CD302	0.025439	-1.52234	-1.18845
219540_at	10308	ZNF267	0.0261233	-1.67733	-1.33072
219177_at	55299	BRIX1	0.0270219	-1.65383	-1.29458
206675_s_at	6498	SKIL	0.0275701	-1.63501	-1.25816
219031_s_at	51388	NIP7	0.0287559	-1.94997	-1.44229
202627_s_at	5054	SERPINE1	0.0298021	-1.58268	-1.3589
204274_at	9166	EBAG9	0.0299492	-1.64865	-1.29311
204796_at	2009	EML1	0.030418	-1.73127	-1.3511
